# Supplementary material for: A significant quantitative trait locus on chromosome Z and its impact on egg production traits in seven maternal lines of meat-type chicken
Source: J Anim Sci Biotechnol. 2022 Aug 9;13:96. doi: 10.1186/s40104-022-00744-w (PMC9361671; doi:10.1186/s40104-022-00744-w)
Supplement: Supplementary file 8 — Additional file 8. The phenotypic data used in this study. [file 40104_2022_744_MOESM8_ESM.xls]

## Sheet: 7 lines
Line	ID	Generation	Batch	Egg number
W2	K_062018012018058	6	2	116
W2	K_062001001001056	6	2	105
W2	K_062050008050100	6	2	103
W2	K_062047006047064	6	2	139
W2	K_062054002054073	6	2	131
W2	K_062028007028047	6	2	NA
W2	K_062041002041080	6	2	139
W2	K_062056007056064	6	2	76
W2	K_062060005060069	6	2	129
W2	K_062059010059045	6	2	123
W2	K_062059003059072	6	2	122
W2	K_062039012039029	6	2	153
W2	K_062015012015056	6	2	111
W2	K_062019010019040	6	2	151
W2	K_062016001016050	6	2	92
W2	K_062037004037070	6	2	131
W2	K_062070009070053	6	2	87
W2	K_062078003078060	6	2	150
W2	K_062038009038044	6	2	101
W2	K_062038006038053	6	2	113
W2	K_062041007041062	6	2	127
W2	K_062031010031046	6	2	105
W2	K_062037012037039	6	2	136
W2	K_062059007059060	6	2	131
W2	K_062055002055066	6	2	75
W2	K_062080007080067	6	2	117
W2	K_062026004026073	6	2	NA
W2	K_062018004018094	6	2	101
W2	K_062054001054078	6	2	117
W2	K_062052007052071	6	2	121
W2	K_062033002033076	6	2	136
W2	K_062058002058058	6	2	58
W2	K_062080009080061	6	2	126
W2	K_062070006070065	6	2	124
W2	K_062060008060055	6	2	118
W2	K_062047007047060	6	2	107
W2	K_062036007036039	6	2	139
W2	K_062048004048038	6	2	129
W2	K_062024011024035	6	2	129
W2	K_062010001010051	6	2	107
W2	K_062039002039053	6	2	15
W2	K_062065005065054	6	2	127
W2	K_062007012007037	6	2	96
W2	K_062074005074051	6	2	114
W2	K_061050003050073	6	1	123
W2	K_062023008023049	6	2	77
W2	K_062054004054067	6	2	126
W2	K_062078008078042	6	2	129
W2	K_062034008034066	6	2	115
W2	K_062063005063097	6	2	144
W2	K_062002001002061	6	2	142
W2	K_062047009047054	6	2	113
W2	K_062024011024036	6	2	103
W2	K_062026002026076	6	2	51
W2	K_062045005045084	6	2	86
W2	K_062062009062031	6	2	126
W2	K_062059001059076	6	2	63
W2	K_062051004051067	6	2	86
W2	K_062052001052088	6	2	78
W2	K_062005012005018	6	2	120
W2	K_062001010001029	6	2	135
W2	K_062050011050085	6	2	127
W2	K_062031010031047	6	2	81
W2	K_062050005050108	6	2	122
W2	K_062065002065064	6	2	128
W2	K_062045009045070	6	2	139
W2	K_062059001059078	6	2	129
W2	K_062001011001027	6	2	114
W2	K_062016002016047	6	2	91
W2	K_062050007050103	6	2	114
W2	K_062041007041060	6	2	132
W2	K_062053005053101	6	2	110
W2	K_062023008023050	6	2	111
W2	K_062078002078063	6	2	118
W2	K_062025001025065	6	2	137
W2	K_062030003030093	6	2	152
W2	K_062034012034052	6	2	146
W2	K_062060003060075	6	2	146
W2	K_062046005046073	6	2	106
W2	K_062007003007061	6	2	124
W2	K_062056007056063	6	2	123
W2	K_062025009025040	6	2	51
W2	K_062024011024034	6	2	122
W2	K_062030012030067	6	2	138
W2	K_062049002049068	6	2	119
W2	K_062053007053095	6	2	119
W2	K_062023007023052	6	2	112
W2	K_062001005001044	6	2	100
W2	K_062018012018062	6	2	90
W2	K_062070007070059	6	2	131
W2	K_062023011023037	6	2	126
W2	K_062065009065048	6	2	128
W2	K_062072008072044	6	2	108
W2	K_062065007065052	6	2	101
W2	K_062054004054066	6	2	82
W2	K_062060005060070	6	2	114
W2	K_062073003073059	6	2	124
W2	K_062060010060049	6	2	93
W2	K_062002003002056	6	2	109
W2	K_062018006018086	6	2	87
W2	K_061019010019009	6	1	85
W2	K_061047003047035	6	1	108
W2	K_061061011061111	6	1	132
W2	K_061066006066025	6	1	116
W2	K_061030011030030	6	1	132
W2	K_061008009008032	6	1	126
W2	K_061072005072022	6	1	96
W2	K_061053008053043	6	1	132
W2	K_061003001003030	6	1	77
W2	K_061080004080040	6	1	132
W2	K_061049002049035	6	1	107
W2	K_061050009050051	6	1	114
W2	K_061027008027034	6	1	116
W2	K_061058010058010	6	1	130
W2	K_061060007060018	6	1	141
W2	K_061025004025019	6	1	100
W2	K_061070006070028	6	1	56
W2	K_061006004006021	6	1	115
W2	K_061030008030036	6	1	120
W2	K_061038009038018	6	1	122
W2	K_061049008049010	6	1	79
W2	K_061024002024027	6	1	125
W2	K_061076006076027	6	1	119
W2	K_061022005022028	6	1	98
W2	K_061053001053067	6	1	97
W2	K_061021007021019	6	1	111
W2	K_061032010032012	6	1	109
W2	K_061028003028035	6	1	60
W2	K_061066008066016	6	1	83
W2	K_061030003030055	6	1	116
W2	K_061064005064037	6	1	124
W2	K_061021004021026	6	1	126
W2	K_061038007038023	6	1	116
W2	K_061030004030048	6	1	110
W2	K_061064001064047	6	1	53
W2	K_061033006033025	6	1	115
W2	K_061003009003010	6	1	62
W2	K_061012009012011	6	1	132
W2	K_061017006017041	6	1	136
W2	K_061043007043016	6	1	100
W2	K_061049001049037	6	1	132
W2	K_061010011010002	6	1	117
W2	K_061061004061079	6	1	114
W2	K_061061003061082	6	1	105
W2	K_061003002003027	6	1	122
W2	K_061009010009009	6	1	102
W2	K_061076007076024	6	1	45
W2	K_061005011005005	6	1	77
W2	K_061028001028041	6	1	134
W2	K_061048006048012	6	1	131
W2	K_061070012070004	6	1	111
W2	K_061068006068062	6	1	98
W2	K_061016004016021	6	1	21
W2	K_061045003045057	6	1	93
W2	K_061027002027053	6	1	123
W2	K_061003004003024	6	1	100
W2	K_061059003059030	6	1	105
W2	K_061036001036029	6	1	111
W2	K_061035004035027	6	1	110
W2	K_061006003006024	6	1	143
W2	K_061022005022027	6	1	86
W2	K_061016004016020	6	1	120
W2	K_061060003060031	6	1	99
W2	K_061060010060005	6	1	21
W2	K_061045003045056	6	1	82
W2	K_061077005077008	6	1	96
W2	K_061027010027026	6	1	125
W2	K_061019010019010	6	1	129
W2	K_061034001034046	6	1	99
W2	K_061027001027059	6	1	102
W2	K_062033007033066	6	2	134
W2	K_061069011069034	6	1	127
W2	K_062043006043047	6	2	116
W2	K_061054001054050	6	1	113
W2	K_062066012066030	6	2	123
W2	K_061047010047009	6	1	103
W2	K_062024012024031	6	2	79
W2	K_061050005050067	6	1	121
W2	K_062004012004029	6	2	133
W2	K_061009009009011	6	1	61
W2	K_062030009030073	6	2	131
W2	K_061063012063045	6	1	131
W2	K_062026004026070	6	2	79
W2	K_061067006067012	6	1	117
W2	K_062017001017070	6	2	130
W2	K_061038012038004	6	1	118
W2	K_062055008055044	6	2	116
W2	K_061007011007007	6	1	NA
W2	K_062019006019055	6	2	125
W2	K_061068010068045	6	1	88
W2	K_061028011028006	6	1	74
W2	K_061008004008044	6	1	123
W2	K_061078009078010	6	1	121
W2	K_061016001016033	6	1	102
W2	K_062080009080060	6	2	122
W2	K_062080007080066	6	2	144
W2	K_062053011053075	6	2	50
W2	K_062057005057071	6	2	95
W2	K_062053004053105	6	2	109
W2	K_062054010054062	6	2	137
W2	K_062076008076061	6	2	89
W2	K_062059007059059	6	2	115
W2	K_062053001053112	6	2	99
W2	K_062039003039047	6	2	86
W2	K_062072002072063	6	2	109
W2	K_062035001035068	6	2	77
W2	K_062019007019051	6	2	110
W2	K_062073007073049	6	2	139
W2	K_062053007053093	6	2	141
W2	K_062046005046076	6	2	132
W2	K_062054002054074	6	2	63
W2	K_062013009013050	6	2	139
W2	K_062054012054052	6	2	86
W2	K_062074007074046	6	2	81
W2	K_062016003016042	6	2	135
W2	K_062007010007048	6	2	139
W2	K_061040007040020	6	1	127
W2	K_061063003063071	6	1	112
W2	K_061035005035021	6	1	114
W2	K_061001005001016	6	1	142
W2	K_061036004036019	6	1	105
W2	K_061070006070027	6	1	86
W2	K_061069006069049	6	1	117
W2	K_062078003078056	6	2	133
W2	K_062068004068118	6	2	123
W2	K_062011011011106	6	2	145
W2	K_062076008076063	6	2	130
W2	K_062012001012068	6	2	99
W2	K_062050010050090	6	2	124
W2	K_062018012018059	6	2	135
W2	K_062034001034086	6	2	86
W2	K_062028004028053	6	2	113
W2	K_062037008037054	6	2	127
W2	K_062018006018084	6	2	69
W2	K_062012002012062	6	2	124
W2	K_062072009072039	6	2	119
W2	K_062012006012047	6	2	102
W2	K_062075006075040	6	2	120
W2	K_062001005001045	6	2	117
W2	K_062029008029050	6	2	95
W2	K_062009010009036	6	2	58
W2	K_062058007058046	6	2	140
W2	K_062027005027080	6	2	116
W2	K_062038005038055	6	2	125
W2	K_062064004064061	6	2	74
W2	K_061015006015035	6	1	105
W2	K_061076009076013	6	1	74
W2	K_061075008075011	6	1	126
W2	K_061073006073017	6	1	96
W2	K_061010010010005	6	1	102
W2	K_061076007076023	6	1	106
W2	K_061061004061078	6	1	130
W2	K_061052003052052	6	1	111
W2	K_061007003007024	6	1	112
W2	K_061027001027057	6	1	133
W2	K_061040007040019	6	1	116
W2	K_061043002043031	6	1	86
W2	K_061053008053044	6	1	126
W2	K_061024006024017	6	1	90
W2	K_061038009038020	6	1	123
W2	K_062037008037051	6	2	115
W2	K_061050006050057	6	1	123
W2	K_061071007071054	6	1	103
W2	K_061026004026028	6	1	115
W2	K_061074006074019	6	1	127
W2	K_061072005072024	6	1	64
W2	K_061017006017042	6	1	95
W2	K_061022011022005	6	1	133
W2	K_061015005015041	6	1	132
W2	K_061054010054026	6	1	106
W2	K_061066010066009	6	1	136
W2	K_061052001052061	6	1	78
W2	K_061065012065014	6	1	129
W2	K_061009011009001	6	1	131
W2	K_061027009027028	6	1	140
W2	K_061026012026002	6	1	132
W2	K_062026004026075	6	2	103
W2	K_062033009033055	6	2	112
W2	K_062058005058050	6	2	118
W2	K_062019009019043	6	2	89
W2	K_062025001025067	6	2	14
W2	K_062066006066052	6	2	28
W2	K_062056009056052	6	2	121
W2	K_062021004021061	6	2	121
W2	K_062076002076070	6	2	124
W2	K_062057003057074	6	2	82
W2	K_062046007046071	6	2	129
W2	K_062053010053082	6	2	138
W2	K_062041007041061	6	2	125
W2	K_062054003054071	6	2	138
W2	K_062019006019054	6	2	131
W2	K_062043008043046	6	2	95
W2	K_062039002039052	6	2	128
W2	K_062056009056054	6	2	115
W2	K_062075005075045	6	2	134
W2	K_062033006033069	6	2	133
W2	K_062023012023035	6	2	114
W2	K_062025001025063	6	2	132
W2	K_061043006043017	6	1	98
W2	K_061040008040016	6	1	136
W2	K_061021009021008	6	1	156
W2	K_061076001076043	6	1	133
W2	K_061033011033007	6	1	120
W2	K_061045004045050	6	1	135
W2	K_061024006024016	6	1	99
W2	K_061019003019030	6	1	137
W2	K_061053010053035	6	1	103
W2	K_061043009043011	6	1	123
W2	K_061071003071059	6	1	119
W2	K_061071011071039	6	1	122
W2	K_061028006028024	6	1	101
W2	K_061069006069055	6	1	141
W2	K_061015003015051	6	1	83
W2	K_061026001026036	6	1	88
W2	K_061068010068047	6	1	121
W2	K_061068003068075	6	1	143
W2	K_061035003035029	6	1	109
W2	K_061029006029023	6	1	137
W2	K_061062009062009	6	1	102
W2	K_062065003065060	6	2	124
W2	K_062067011067039	6	2	108
W2	K_062036009036037	6	2	85
W2	K_062080002080089	6	2	121
W2	K_062059009059049	6	2	130
W2	K_062068010068097	6	2	124
W2	K_062030005030086	6	2	102
W2	K_062052010052064	6	2	125
W2	K_062015010015069	6	2	99
W2	K_062047004047077	6	2	132
W2	K_061003002003026	6	1	103
W2	K_061031002031035	6	1	114
W2	K_061035005035018	6	1	126
W2	K_061041006041020	6	1	116
W2	K_061040006040023	6	1	114
W2	K_061046007046042	6	1	120
W2	K_061040004040033	6	1	135
W2	K_061006006006019	6	1	66
W2	K_061063010063056	6	1	146
W2	K_061035008035012	6	1	119
W2	K_061077003077010	6	1	74
W2	K_061036007036008	6	1	120
W2	K_061015004015045	6	1	36
W2	K_061052005052046	6	1	136
W2	K_061046010046046	6	1	119
W2	K_061032004032024	6	1	111
W2	K_061034012034014	6	1	108
W2	K_061018006018038	6	1	119
W2	K_061058003058027	6	1	134
W2	K_061029011029008	6	1	103
W2	K_061058002058032	6	1	96
W2	K_061008010008028	6	1	87
W2	K_061017002017047	6	1	122
W2	K_062047010047047	6	2	12
W2	K_062016002016046	6	2	122
W2	K_062077003077026	6	2	132
W2	K_062047007047059	6	2	139
W2	K_062047011047043	6	2	123
W2	K_062045008045072	6	2	141
W2	K_062078011078034	6	2	116
W2	K_062028011028076	6	2	144
W2	K_062047003047078	6	2	123
W2	K_062069006069094	6	2	89
W2	K_062045008045075	6	2	107
W2	K_062076006076065	6	2	113
W2	K_062035007035050	6	2	102
W2	K_062063005063098	6	2	98
W2	K_062013007013056	6	2	120
W2	K_062002009002037	6	2	122
W2	K_062035012035038	6	2	102
W2	K_062008008008070	6	2	122
W2	K_062070012070041	6	2	116
W2	K_062058010058043	6	2	114
W2	K_062062008062032	6	2	106
W2	K_062064012064079	6	2	111
W2	K_062075011075030	6	2	109
W2	K_061030003030053	6	1	NA
W2	K_062062008062034	6	2	93
W2	K_062069010069082	6	2	124
W2	K_062041006041066	6	2	103
W2	K_062070012070045	6	2	84
W2	K_062017008017061	6	2	107
W2	K_062031008031048	6	2	124
W2	K_062059008059052	6	2	149
W2	K_062058004058053	6	2	123
W2	K_062065008065051	6	2	141
W2	K_062022006022051	6	2	97
W2	K_062030009030074	6	2	117
W2	K_062044011044047	6	2	118
W2	K_062034012034053	6	2	105
W2	K_062002003002054	6	2	121
W2	K_062071003071085	6	2	120
W2	K_062065002065063	6	2	132
W2	K_062001001001059	6	2	108
W2	K_062045006045079	6	2	139
W2	K_062025004025055	6	2	100
W2	K_062043010043037	6	2	148
W2	K_062064010064077	6	2	100
W2	K_062008004008085	6	2	130
W2	K_062010001010053	6	2	86
W2	K_062012003012060	6	2	107
W2	K_062023007023051	6	2	140
W2	K_062025007025045	6	2	120
W2	K_062047012047041	6	2	125
W2	K_062067011067041	6	2	56
W2	K_062012009012041	6	2	28
W2	K_062024006024046	6	2	60
W2	K_062025007025046	6	2	36
W2	K_061035012035003	6	1	NA
W2	K_061029001029034	6	1	NA
W2	K_061060009060010	6	1	NA
W2	K_061034012034013	6	1	NA
W2	K_061065004065028	6	1	NA
W2	K_061047006047023	6	1	NA
W2	K_061058008058018	6	1	NA
W2	K_061024011024004	6	1	NA
W2	K_061047009047013	6	1	NA
W2	K_061053004053062	6	1	NA
W2	K_061066012066001	6	1	NA
W2	K_061068003068074	6	1	NA
W2	K_061011010011067	6	1	NA
W2	K_061045010045029	6	1	NA
W2	K_062050008050098	6	2	NA
W2	K_061069006069048	6	1	NA
W2	K_061034006034036	6	1	NA
W2	K_062057003057076	6	2	NA
W2	K_061048006048011	6	1	NA
W2	K_061046002046027	6	1	NA
W2	K_061073009073008	6	1	NA
W2	K_061048001048023	6	1	NA
W2	K_061072008072015	6	1	NA
W2	K_062011010011108	6	2	NA
W2	K_061019003019029	6	1	NA
W2	K_061055010055005	6	1	NA
W2	K_061074010074006	6	1	NA
W2	K_061066010066005	6	1	NA
W2	K_061024006024014	6	1	NA
W2	K_061078008078016	6	1	NA
W2	K_061028004028034	6	1	NA
W2	K_061040009040011	6	1	NA
W2	K_061011002011099	6	1	NA
W2	K_061057007057026	6	1	NA
W2	K_061021008021015	6	1	NA
W2	K_061066008066017	6	1	NA
W2	K_061029007029020	6	1	NA
W2	K_061053002053066	6	1	NA
W2	K_061079003079022	6	1	NA
W2	K_061060003060032	6	1	NA
W2	K_061040012040001	6	1	NA
W2	K_061078010078008	6	1	NA
W2	K_061027002027052	6	1	NA
W2	K_061066006066022	6	1	NA
W2	K_061060007060019	6	1	NA
W2	K_061066009066010	6	1	NA
W2	K_061026010026007	6	1	NA
W2	K_061075011075005	6	1	NA
W2	K_061008004008046	6	1	NA
W2	K_061029011029007	6	1	NA
W2	K_061073006073016	6	1	NA
W2	K_061028006028025	6	1	NA
W2	K_061066007066021	6	1	NA
W2	K_061080010080029	6	1	NA
W2	K_061068006068060	6	1	NA
W2	K_061046005046035	6	1	NA
W2	K_061030002030058	6	1	NA
W2	K_061028001028043	6	1	NA
W2	K_061053006053049	6	1	NA
W2	K_061060009060011	6	1	NA
W2	K_061045009045032	6	1	NA
W2	K_061053006053052	6	1	NA
W2	K_061027010027022	6	1	NA
W2	K_061027009027029	6	1	NA
W2	K_061059010059010	6	1	NA
W2	K_061075011075007	6	1	NA
W2	K_061019006019020	6	1	NA
W2	K_061074005074025	6	1	NA
W2	K_061069001069073	6	1	NA
W2	K_061076003076031	6	1	NA
W2	K_061074003074033	6	1	NA
W2	K_061044007044024	6	1	136
W2	K_061009002009027	6	1	143
W2	K_061076002076038	6	1	90
W2	K_061074005074022	6	1	109
W2	K_061035001035036	6	1	126
W2	K_061073003073024	6	1	132
W2	K_061061005061093	6	1	112
W2	K_061040001040048	6	1	117
W2	K_061055002055027	6	1	128
W2	K_061033006033027	6	1	15
W2	K_061050011050043	6	1	59
W2	K_061026011026005	6	1	98
W2	K_061042008042052	6	1	116
W2	K_061036007036007	6	1	113
W2	K_061066010066007	6	1	NA
W2	K_062011011011107	6	2	NA
W2	K_061011003011096	6	1	NA
W2	K_062044007044058	6	2	NA
W2	K_061006012006001	6	1	NA
W2	K_062069005069101	6	2	NA
W2	K_061035001035035	6	1	NA
W2	K_062060001060084	6	2	NA
W2	K_061060010060006	6	1	NA
W2	K_062012009012042	6	2	NA
W2	K_061069002069069	6	1	NA
W2	K_062043010043038	6	2	NA
W2	K_061065007065024	6	1	NA
W2	K_062026001026078	6	2	NA
W2	K_062001002001051	6	2	NA
W2	K_062031002031069	6	2	NA
W2	K_062070012070040	6	2	NA
W2	K_062055005055049	6	2	NA
W2	K_062070007070063	6	2	NA
W2	K_062057003057073	6	2	NA
W2	K_062035001035067	6	2	NA
W2	K_062040006040082	6	2	NA
W2	K_062077006077020	6	2	NA
W2	K_062040005040088	6	2	NA
W2	K_061045010045026	6	1	122
W2	K_061050007050056	6	1	104
W2	K_061030009030032	6	1	143
W2	K_061011011011063	6	1	11
W2	K_061017012017024	6	1	71
W2	K_061006002006025	6	1	60
W2	K_061042010042040	6	1	NA
W2	K_061067002067024	6	1	121
W2	K_061004003004018	6	1	114
W2	K_061039012039004	6	1	133
W2	K_061034006034038	6	1	110
W2	K_061012002012029	6	1	109
W2	K_061065002065033	6	1	118
W2	K_061070005070029	6	1	122
W2	K_061071003071060	6	1	118
W2	K_061069003069064	6	1	117
W2	K_061011008011073	6	1	128
W2	K_061042009042047	6	1	10
W2	K_061070001070038	6	1	118
W2	K_061032004032023	6	1	259
W2	K_061057002057037	6	1	137
W2	K_062059001059075	6	2	NA
W2	K_062035003035063	6	2	44
W2	K_062053002053111	6	2	NA
W2	K_062060005060066	6	2	51
W2	K_062011010011112	6	2	NA
W2	K_062074012074036	6	2	114
W2	K_062021003021067	6	2	138
W2	K_062003005003050	6	2	105
W2	K_062041003041075	6	2	120
W2	K_062080007080068	6	2	NA
W2	K_062030003030092	6	2	91
W2	K_062033008033059	6	2	127
W2	K_062017005017066	6	2	130
W2	K_062011002011138	6	2	129
W2	K_062055003055056	6	2	136
W2	K_062047009047053	6	2	115
W2	K_062069008069088	6	2	116
W2	K_062071011071068	6	2	41
W2	K_062024001024051	6	2	138
W2	K_062060010060050	6	2	112
W2	K_062070010070050	6	2	103
W2	K_062014008014039	6	2	84
W2	K_062053006053100	6	2	101
W2	K_062077003077027	6	2	122
W2	K_062016001016048	6	2	128
W2	K_062028010028071	6	2	106
W2	K_062020001020039	6	2	149
W2	K_062011008011116	6	2	133
W2	K_062068001068128	6	2	125
W2	K_062001001001057	6	2	119
W2	K_062036006036041	6	2	108
W2	K_062044010044051	6	2	118
W2	K_062036010036032	6	2	111
W2	K_062068008068106	6	2	94
W2	K_062061009061121	6	2	147
W2	K_062015004015087	6	2	110
W2	K_062008001008095	6	2	106
W2	K_062025012025033	6	2	132
W2	K_062066006066051	6	2	114
W2	K_062047007047061	6	2	138
W2	K_062069011069078	6	2	153
W2	K_062044006044062	6	2	110
W2	K_062067006067050	6	2	135
W2	K_062074004074057	6	2	123
W2	K_062056004056072	6	2	120
W2	K_062021009021042	6	2	116
W2	K_062037007037059	6	2	108
W2	K_062028009028068	6	2	19
W2	K_062070006070064	6	2	79
W2	K_062049008049048	6	2	117
W2	K_062067007067044	6	2	105
W2	K_062019008019048	6	2	113
W2	K_062009006009046	6	2	67
W2	K_062036007036038	6	2	101
W2	K_062045003045091	6	2	115
W2	K_062021004021062	6	2	134
W2	K_062037012037037	6	2	70
W2	K_062056002056081	6	2	59
W2	K_062019002019066	6	2	103
W2	K_062060006060063	6	2	129
W2	K_062024001024052	6	2	76
W2	K_062015008015075	6	2	35
W2	K_062070002070080	6	2	118
W2	K_062014012014024	6	2	111
W2	K_062066004066054	6	2	92
W2	K_062028010028073	6	2	118
W2	K_062027010027071	6	2	140
W2	K_062038003038060	6	2	132
W2	K_062072012072031	6	2	138
W2	K_062067006067049	6	2	127
W2	K_062067004067056	6	2	122
W2	K_062060002060082	6	2	102
W2	K_062073003073060	6	2	94
W2	K_062043010043039	6	2	114
W2	K_062012005012051	6	2	115
W2	K_062060002060078	6	2	33
W2	K_062046002046083	6	2	101
W2	K_062046001046088	6	2	150
W2	K_062029008029052	6	2	130
W2	K_062030012030064	6	2	112
W2	K_062063001063112	6	2	89
W2	K_062072011072036	6	2	129
W2	K_062059008059056	6	2	128
W2	K_062044003044073	6	2	114
W2	K_062019002019064	6	2	121
W2	K_062021009021039	6	2	137
W2	K_062053011053078	6	2	133
W2	K_062052003052080	6	2	63
W2	K_062013010013045	6	2	117
W2	K_062071011071069	6	2	118
W2	K_062029007029055	6	2	101
W2	K_062020005020032	6	2	104
W2	K_062015006015076	6	2	106
W2	K_062043003043056	6	2	126
W2	K_062069003069105	6	2	116
W2	K_062006004006049	6	2	141
W2	K_062061006061131	6	2	100
W2	K_062031007031053	6	2	76
W2	K_062001002001053	6	2	108
W2	K_062067005067055	6	2	97
W2	K_062079005079045	6	2	123
W2	K_062034006034073	6	2	118
W2	K_062059006059065	6	2	142
W2	K_062070010070051	6	2	126
W2	K_062058010058039	6	2	128
W2	K_062058007058049	6	2	89
W2	K_062044006044060	6	2	116
W2	K_062030005030082	6	2	108
W2	K_062069003069107	6	2	123
W2	K_062067006067047	6	2	103
W2	K_062043011043034	6	2	121
W2	K_062060003060077	6	2	121
W2	K_062023006023056	6	2	59
W2	K_062031003031067	6	2	121
W2	K_062003004003053	6	2	108
W2	K_062030008030078	6	2	133
W2	K_062052001052086	6	2	112
W2	K_062052004052075	6	2	137
W2	K_062025005025052	6	2	36
W2	K_062075004075049	6	2	117
W2	K_062061002061150	6	2	124
W2	K_062011011011105	6	2	158
W2	K_062062003062051	6	2	34
W2	K_062007002007067	6	2	105
W2	K_062049010049046	6	2	127
W2	K_062066010066038	6	2	134
W2	K_062060007060060	6	2	113
W2	K_062058011058038	6	2	136
W2	K_062075001075055	6	2	107
W2	K_062055002055064	6	2	128
W2	K_062065003065058	6	2	51
W2	K_062012005012050	6	2	133
W2	K_062040010040067	6	2	142
W2	K_062067004067057	6	2	118
W2	K_062065012065036	6	2	129
W2	K_062061004061142	6	2	131
W2	K_062039008039033	6	2	85
W2	K_062067006067048	6	2	99
W2	K_062030005030083	6	2	131
W2	K_062047011047044	6	2	130
W2	K_062001002001055	6	2	NA
W2	K_062062008062036	6	2	116
W2	K_062039002039050	6	2	133
W2	K_062064007064072	6	2	111
W2	K_062041001041083	6	2	132
W2	K_062075006075043	6	2	149
W2	K_062041005041071	6	2	136
W2	K_062036009036036	6	2	129
W2	K_062057005057068	6	2	139
W2	K_062061006061132	6	2	106
W2	K_061069004069058	6	1	126
W2	K_061007012007003	6	1	101
W2	K_061037005037026	6	1	85
W2	K_061035004035028	6	1	85
W2	K_061069003069066	6	1	112
W2	K_061029004029030	6	1	99
W2	K_061034006034037	6	1	121
W2	K_061027009027027	6	1	133
W2	K_061044011044016	6	1	106
W2	K_061068004068069	6	1	101
W2	K_061034010034022	6	1	135
W2	K_061036010036001	6	1	25
W2	K_061064010064026	6	1	91
W2	K_061059012059001	6	1	94
W2	K_061070008070018	6	1	83
W2	K_061074008074012	6	1	114
W2	K_061011003011094	6	1	129
W2	K_061050004050070	6	1	122
W2	K_061060010060008	6	1	127
W2	K_061026011026004	6	1	123
W2	K_061049002049032	6	1	132
W2	K_061053005053053	6	1	125
W2	K_061058002058031	6	1	54
W2	K_061025003025023	6	1	96
W2	K_061041005041026	6	1	131
W2	K_061043009043012	6	1	131
W2	K_061062005062016	6	1	123
W2	K_061074001074035	6	1	49
W2	K_061020005020013	6	1	114
W2	K_061001003001021	6	1	120
W2	K_061043004043025	6	1	41
W2	K_061052010052033	6	1	120
W2	K_061012005012020	6	1	130
W2	K_062070005070068	6	2	136
W2	K_061066006066024	6	1	128
W2	K_062027002027089	6	2	139
W2	K_061076002076037	6	1	122
W2	K_062026010026048	6	2	86
W2	K_061018002018052	6	1	94
W2	K_062060002060079	6	2	121
W2	K_061061006061102	6	1	136
W2	K_062001010001031	6	2	120
W2	K_061041012041002	6	1	127
W2	K_062040012040064	6	2	103
W2	K_061040010040007	6	1	124
W2	K_061011001011101	6	1	112
W2	K_061012002012030	6	1	146
W2	K_061041009041014	6	1	118
W2	K_061034012034015	6	1	121
W2	K_061012005012021	6	1	101
W2	K_061018004018046	6	1	144
W2	K_061055008055009	6	1	116
W2	K_061073001073031	6	1	114
W2	K_061040002040042	6	1	112
W2	K_061077007077005	6	1	116
W2	K_061003004003022	6	1	85
W2	K_061006007006011	6	1	116
W2	K_061040003040037	6	1	114
W2	K_061063012063043	6	1	123
W2	K_061019008019013	6	1	135
W2	K_061069011069036	6	1	123
W2	K_061073011073002	6	1	114
W2	K_061066009066013	6	1	99
W2	K_061025002025026	6	1	116
W2	K_061008008008036	6	1	151
W2	K_061017003017044	6	1	145
W2	K_061009005009020	6	1	127
W2	K_061046005046037	6	1	99
W2	K_061058004058024	6	1	135
W2	K_061041004041031	6	1	130
W2	K_061057012057011	6	1	124
W2	K_061033011033008	6	1	106
W2	K_061005006005010	6	1	111
W2	K_061079003079023	6	1	19
W2	K_062064001064067	6	2	133
W2	K_062049011049042	6	2	94
W2	K_062079009079038	6	2	81
W2	K_062013007013053	6	2	117
W2	K_062012002012064	6	2	116
W2	K_062046001046087	6	2	141
W2	K_062028007028045	6	2	96
W2	K_062068011068091	6	2	141
W2	K_062028012028079	6	2	116
W2	K_062041012041043	6	2	107
W2	K_062019003019060	6	2	124
W2	K_062034002034079	6	2	136
W2	K_061044005044033	6	1	117
W2	K_062060003060074	6	2	118
W2	K_062073002073063	6	2	112
W2	K_062079009079039	6	2	105
W2	K_062069003069103	6	2	104
W2	K_061052012052030	6	1	123
W2	K_061074009074008	6	1	136
W2	K_061056009056032	6	1	121
W2	K_061056006056045	6	1	134
W2	K_061053005053056	6	1	105
W2	K_061011006011080	6	1	103
W2	K_061046011046049	6	1	92
W2	K_061048001048025	6	1	60
W2	K_061047004047033	6	1	117
W2	K_061076012076001	6	1	93
W2	K_061064004064041	6	1	113
W2	K_061011005011083	6	1	70
W2	K_061001010001009	6	1	139
W2	K_061060011060002	6	1	114
W2	K_061008007008038	6	1	125
W2	K_061079011079007	6	1	108
W2	K_061059010059013	6	1	148
W2	K_061030008030034	6	1	120
W2	K_061076005076030	6	1	126
W2	K_061003006003014	6	1	90
W2	K_061013005013026	6	1	98
W2	K_061078006078019	6	1	125
W2	K_061008008008035	6	1	128
W2	K_061032010032010	6	1	116
W2	K_062027001027095	6	2	116
W2	K_061029011029005	6	1	99
W2	K_062066008066044	6	2	143
W2	K_061053004053060	6	1	117
W2	K_062046001046086	6	2	118
W2	K_061030008030037	6	1	104
W2	K_062062002062054	6	2	123
W2	K_061059010059014	6	1	79
W2	K_062049010049045	6	2	125
W2	K_061025002025025	6	1	97
W2	K_062079001079057	6	2	104
W2	K_061013008013017	6	1	121
W2	K_061033009033015	6	1	33
W2	K_061015012015017	6	1	70
W2	K_061070008070021	6	1	125
W2	K_061069011069033	6	1	99
W2	K_061051006051031	6	1	127
W2	K_061053005053054	6	1	82
W2	K_061002002002029	6	1	97
W2	K_061053005053055	6	1	117
W2	K_061033008033017	6	1	113
W2	K_061003001003032	6	1	109
W2	K_062056002056079	6	2	NA
W2	K_062003001003066	6	2	NA
W2	K_062056004056071	6	2	NA
W2	K_062056012056051	6	2	NA
W2	K_062074001074062	6	2	NA
W2	K_062070003070075	6	2	NA
W2	K_062006006006047	6	2	NA
W2	K_062055009055041	6	2	NA
W2	K_062060007060061	6	2	NA
W2	K_062060011060044	6	2	NA
W2	K_062046012046056	6	2	NA
W2	K_062049008049047	6	2	NA
W2	K_062040001040060	6	2	NA
W2	K_062059006059064	6	2	NA
W2	K_062037005037064	6	2	NA
W2	K_062060007060057	6	2	NA
W2	K_062065005065055	6	2	NA
W2	K_062053008053091	6	2	NA
W2	K_062065012065037	6	2	NA
W2	K_062011010011110	6	2	NA
W2	K_062069008069089	6	2	NA
W2	K_062028012028078	6	2	NA
W2	K_062038007038050	6	2	NA
W2	K_062049007049050	6	2	NA
W2	K_062012009012043	6	2	NA
W2	K_062047009047056	6	2	NA
W2	K_062066010066036	6	2	NA
W2	K_062049006049054	6	2	NA
W2	K_062027007027075	6	2	NA
W2	K_062001003001047	6	2	NA
W2	K_062069007069092	6	2	NA
W2	K_062047011047046	6	2	NA
W2	K_062057007057059	6	2	NA
W2	K_062050003050114	6	2	NA
W2	K_062003004003052	6	2	NA
W2	K_062015008015073	6	2	NA
W2	K_062043008043045	6	2	NA
W2	K_062001003001049	6	2	NA
W2	K_062047006047065	6	2	NA
W2	K_062003001003065	6	2	NA
W2	K_061003002003028	6	1	101
W2	K_061011004011086	6	1	114
W2	K_061012009012010	6	1	131
W2	K_061045009045031	6	1	84
W2	K_061067011067005	6	1	98
W2	K_061035004035023	6	1	118
W2	K_061080007080036	6	1	149
W2	K_061027009027030	6	1	98
W2	K_061014001014021	6	1	94
W2	K_061049003049028	6	1	122
W2	K_061014008014008	6	1	76
W2	K_061028011028007	6	1	101
W2	K_061050008050053	6	1	115
W2	K_061027001027061	6	1	140
W2	K_061019005019027	6	1	79
W2	K_061011003011095	6	1	139
W2	K_061010007010017	6	1	130
W2	K_061007007007014	6	1	82
W2	K_061049005049018	6	1	116
W2	K_061007002007028	6	1	141
W2	K_061057008057022	6	1	133
W2	K_061068004068071	6	1	112
W2	K_061034009034025	6	1	117
W2	K_061065003065030	6	1	96
W2	K_061060010060007	6	1	122
W2	K_061069005069056	6	1	113
W2	K_061043011043002	6	1	122
W2	K_061051004051040	6	1	147
W2	K_061016003016027	6	1	84
W2	K_061040010040008	6	1	103
W2	K_061046010046047	6	1	109
W2	K_061036010036002	6	1	95
W2	K_061011008011070	6	1	142
W2	K_061022010022011	6	1	120
W2	K_061016001016032	6	1	78
W2	K_061066010066004	6	1	134
W2	K_061007011007008	6	1	113
W2	K_061029004029031	6	1	136
W2	K_061011004011087	6	1	74
W2	K_061024012024002	6	1	91
W2	K_061068010068049	6	1	126
W2	K_061017002017046	6	1	128
W2	K_061072006072021	6	1	133
W2	K_061034011034019	6	1	158
W2	K_061064012064022	6	1	68
W2	K_061050002050077	6	1	83
W2	K_061060001060040	6	1	150
W2	K_061020005020012	6	1	84
W2	K_061046010046043	6	1	115
W2	K_061019005019023	6	1	90
W2	K_061074008074011	6	1	65
W2	K_061068004068070	6	1	115
W2	K_061060011060003	6	1	124
W2	K_061004002004023	6	1	128
W2	K_061076008076017	6	1	142
W2	K_061036003036020	6	1	136
W2	K_061009010009007	6	1	109
W2	K_061072009072011	6	1	121
W2	K_061044005044031	6	1	91
W2	K_061030010030031	6	1	118
W2	K_061058004058023	6	1	119
W2	K_061026001026034	6	1	57
W2	K_061079002079026	6	1	124
W2	K_061003006003015	6	1	94
W2	K_061055010055001	6	1	98
W2	K_061008009008030	6	1	119
W2	K_061065012065013	6	1	116
W2	K_061015005015038	6	1	108
W2	K_061037003037036	6	1	113
W2	K_061047011047003	6	1	11
W2	K_061035008035010	6	1	126
W2	K_061050012050039	6	1	111
W2	K_061059010059012	6	1	15
W2	K_061072008072018	6	1	125
W2	K_061061005061095	6	1	134
W2	K_061029009029012	6	1	120
W2	K_061020008020003	6	1	90
W2	K_061053006053051	6	1	124
W2	K_061028004028031	6	1	135
W2	K_061035010035007	6	1	123
W2	K_061049005049019	6	1	137
W2	K_061036008036006	6	1	116
W2	K_061026011026006	6	1	113
W2	K_061044012044013	6	1	100
W2	K_061045012045024	6	1	126
W2	K_061030005030047	6	1	107
W2	K_061043005043023	6	1	109
W2	K_061024012024003	6	1	34
W2	K_061043004043027	6	1	107
W2	K_061026007026019	6	1	NA
W2	K_061003005003017	6	1	118
W2	K_061007003007026	6	1	40
W2	K_061009010009010	6	1	128
W2	K_061028010028009	6	1	97
W2	K_061001001001024	6	1	114
W2	K_061034009034026	6	1	96
W2	K_061047009047012	6	1	117
W2	K_061019005019025	6	1	125
W2	K_061015003015050	6	1	133
W2	K_061033006033026	6	1	126
W2	K_061019006019021	6	1	99
W2	K_061065011065015	6	1	131
W2	K_061037004037031	6	1	114
W2	K_061050009050050	6	1	118
W2	K_061031006031024	6	1	128
W2	K_061066010066006	6	1	156
W2	K_061027008027031	6	1	131
W2	K_061070007070022	6	1	109
W2	K_061001005001017	6	1	99
W2	K_061022001022041	6	1	118
W2	K_061050002050078	6	1	101
W2	K_061061006061099	6	1	105
W2	K_061014004014013	6	1	126
W2	K_061010001010029	6	1	122
W2	K_061059006059026	6	1	136
W2	K_061001007001013	6	1	114
W2	K_061029012029002	6	1	NA
W2	K_061043009043010	6	1	122
W2	K_061070001070037	6	1	136
W2	K_061018010018028	6	1	119
W2	K_061026008026017	6	1	50
W2	K_061045004045053	6	1	129
W2	K_061050003050074	6	1	120
W2	K_061009011009002	6	1	NA
W2	K_061034001034048	6	1	118
W2	K_061006006006016	6	1	117
W2	K_061050006050058	6	1	114
W2	K_061049006049017	6	1	106
W2	K_061078009078012	6	1	120
W2	K_061011011011060	6	1	120
W2	K_062058010058042	6	2	122
W2	K_061022010022007	6	1	106
W2	K_061021010021005	6	1	122
W2	K_061005008005007	6	1	83
W2	K_061001001001025	6	1	109
W2	K_061070003070030	6	1	120
W2	K_061058002058030	6	1	108
W2	K_061003002003025	6	1	140
W2	K_061050001050081	6	1	120
W2	K_061008003008051	6	1	133
W2	K_061064004064045	6	1	99
W2	K_061015006015034	6	1	119
W2	K_061057002057036	6	1	NA
W2	K_061010005010021	6	1	137
W2	K_061009002009026	6	1	127
W2	K_061002008002014	6	1	129
W2	K_061068011068042	6	1	111
W2	K_061039007039010	6	1	126
W2	K_061069001069071	6	1	114
W2	K_061002002002027	6	1	135
W2	K_061066012066002	6	1	130
W2	K_061021011021004	6	1	138
W2	K_061043005043022	6	1	112
W2	K_061040005040030	6	1	116
W2	K_061071010071041	6	1	89
W2	K_061022010022008	6	1	116
W2	K_061041009041013	6	1	100
W2	K_061030003030054	6	1	116
W2	K_061012002012028	6	1	121
W2	K_062049001049073	6	2	NA
W2	K_062050003050116	6	2	127
W2	K_062059009059048	6	2	NA
W2	K_062006008006041	6	2	102
W2	K_062001007001040	6	2	NA
W2	K_062061009061122	6	2	136
W2	K_062036010036031	6	2	NA
W2	K_062075006075042	6	2	134
W2	K_062045004045089	6	2	NA
W2	K_062015010015068	6	2	100
W2	K_062064008064074	6	2	NA
W2	K_062059008059055	6	2	97
W2	K_062054005054065	6	2	NA
W2	K_062041006041068	6	2	105
W2	K_062057009057055	6	2	122
W2	K_062038005038056	6	2	104
W2	K_062069003069106	6	2	58
W2	K_062012005012054	6	2	113
W2	K_062073008073046	6	2	107
W2	K_062034002034080	6	2	56
W2	K_062074002074060	6	2	122
W2	K_062062004062048	6	2	109
W2	K_062014008014037	6	2	51
W2	K_061035009035009	6	1	129
W2	K_061046004046031	6	1	127
W2	K_061011006011079	6	1	92
W2	K_061016009016008	6	1	51
W2	K_061010004010027	6	1	81
W2	K_061036007036009	6	1	96
W2	K_061017002017045	6	1	127
W2	K_062050009050095	6	2	108
W2	K_062003002003059	6	2	67
W2	K_062063003063104	6	2	96
W2	K_062028004028054	6	2	136
W2	K_061076012076004	6	1	119
W2	K_062065002065065	6	2	102
W2	K_061073001073030	6	1	74
W2	K_061025007025012	6	1	133
W2	K_061046002046029	6	1	140
W2	K_061006012006002	6	1	129
W2	K_061006006006015	6	1	95
W2	K_061074001074034	6	1	66
W2	K_061057006057027	6	1	94
W2	K_061050005050065	6	1	117
W2	K_061029011029004	6	1	141
W2	K_061030008030039	6	1	147
W2	K_061021004021028	6	1	88
W2	K_061054010054028	6	1	138
W2	K_061070001070039	6	1	104
W2	K_062065002065061	6	2	99
W2	K_061012009012012	6	1	123
W2	K_062066010066037	6	2	97
W2	K_061006006006017	6	1	129
W2	K_062071008071077	6	2	NA
W2	K_061056012056027	6	1	124
W2	K_062011002011137	6	2	82
W2	K_062031010031045	6	2	143
W2	K_062048004048037	6	2	129
W2	K_062011008011119	6	2	87
W2	K_062076008076060	6	2	134
W2	K_061042012042032	6	1	116
W2	K_062031010031043	6	2	131
W2	K_062014012014025	6	2	91
W2	K_062039008039034	6	2	76
W2	K_062061011061118	6	2	100
W2	K_062045003045094	6	2	134
W2	K_062046007046069	6	2	150
W2	K_062025012025032	6	2	125
W2	K_062060008060053	6	2	106
W2	K_062034008034064	6	2	95
W2	K_062068005068114	6	2	128
W2	K_062061011061116	6	2	134
W2	K_062066006066053	6	2	85
W2	K_062079001079055	6	2	124
W2	K_062025006025048	6	2	121
W2	K_062041005041072	6	2	137
W2	K_062018001018101	6	2	106
W2	K_062054001054079	6	2	89
W2	K_071015008015035	7	1	103
W2	K_071034005034020	7	1	141
W2	K_071067005067011	7	1	120
W2	K_071075004075020	7	1	113
W2	K_071078001078003	7	1	129
W2	K_071028006028021	7	1	120
W2	K_071022003022005	7	1	103
W2	K_071067005067010	7	1	127
W2	K_071103006103032	7	1	103
W2	K_071027004027014	7	1	103
W2	K_071093005093015	7	1	81
W2	K_071026003026007	7	1	120
W2	K_071094003094012	7	1	97
W2	K_071040009040006	7	1	110
W2	K_071061006061020	7	1	116
W2	K_071017005017024	7	1	128
W2	K_071016003016002	7	1	108
W2	K_071064003064002	7	1	144
W2	K_071064004064006	7	1	145
W2	K_071019004019024	7	1	126
W2	K_071115010115009	7	1	105
W2	K_071042009042036	7	1	131
W2	K_071043004043006	7	1	112
W2	K_071116008116028	7	1	NA
W2	K_073009002009046	7	3	132
W2	K_073077006077083	7	3	146
W2	K_073013004013077	7	3	136
W2	K_073067009067047	7	3	126
W2	K_073104003104082	7	3	139
W2	K_073006003006065	7	3	78
W2	K_073057007057105	7	3	120
W2	K_073068009068110	7	3	143
W2	K_073002003002071	7	3	134
W2	K_073043002043048	7	3	133
W2	K_073076008076113	7	3	138
W2	K_073047002047067	7	3	121
W2	K_073049006049076	7	3	117
W2	K_073048001048071	7	3	136
W2	K_073043009043071	7	3	125
W2	K_073071007071124	7	3	127
W2	K_073014008014076	7	3	146
W2	K_073041001041071	7	3	106
W2	K_073103001103105	7	3	127
W2	K_073079004079106	7	3	145
W2	K_073065008065070	7	3	NA
W2	K_072092008092058	7	2	NA
W2	K_072014005014033	7	2	NA
W2	K_072113002113031	7	2	NA
W2	K_072038007038051	7	2	NA
W2	K_073048001048067	7	3	NA
W2	K_072094001094026	7	2	NA
W2	K_073043004043057	7	3	NA
W2	K_072109012109070	7	2	NA
W2	K_072075002075047	7	2	NA
W2	K_072002003002042	7	2	NA
W2	K_072010001010038	7	2	NA
W2	K_072012002012028	7	2	NA
W2	K_072111004111039	7	2	NA
W2	K_073085004085087	7	3	NA
W2	K_072060003060049	7	2	NA
W2	K_073048007048083	7	3	NA
W2	K_072063009063080	7	2	NA
W2	K_073003007003086	7	3	NA
W2	K_072097002097038	7	2	NA
W2	K_073011007011064	7	3	NA
W2	K_072092003092041	7	2	NA
W2	K_073013005013092	7	3	NA
W2	K_072099009099031	7	2	NA
W2	K_073016005016060	7	3	NA
W2	K_071019002019011	7	1	133
W2	K_071001002001004	7	1	126
W2	K_071014001014003	7	1	105
W2	K_071027004027015	7	1	96
W2	K_071086008086030	7	1	NA
W2	K_071093004093009	7	1	118
W2	K_071022003022007	7	1	136
W2	K_071106004106017	7	1	126
W2	K_071109012109028	7	1	143
W2	K_071087004087018	7	1	NA
W2	K_071100006100023	7	1	116
W2	K_071064007064019	7	1	128
W2	K_071110007110006	7	1	118
W2	K_071085007085027	7	1	103
W2	K_071002002002010	7	1	125
W2	K_071045009045021	7	1	129
W2	K_071028007028026	7	1	116
W2	K_071085004085014	7	1	115
W2	K_071071007071028	7	1	111
W2	K_071058001058005	7	1	135
W2	K_071061008061025	7	1	127
W2	K_071032004032006	7	1	108
W2	K_071085001085002	7	1	102
W2	K_071029004029015	7	1	120
W2	K_071007004007012	7	1	97
W2	K_071026009026027	7	1	90
W2	K_071042006042023	7	1	104
W2	K_071043004043008	7	1	117
W2	K_071044009044033	7	1	138
W2	K_071040009040001	7	1	132
W2	K_071015001015002	7	1	98
W2	K_071015003015011	7	1	96
W2	K_071025003025010	7	1	90
W2	K_071010006010027	7	1	121
W2	K_071024002024003	7	1	110
W2	K_071047003047011	7	1	152
W2	K_071071006071026	7	1	140
W2	K_071066003066004	7	1	120
W2	K_071010008010033	7	1	117
W2	K_071078005078010	7	1	NA
W2	K_071017008017040	7	1	123
W2	K_071050007050013	7	1	113
W2	K_071110008110011	7	1	92
W2	K_071097007097022	7	1	118
W2	K_071016004016005	7	1	102
W2	K_071066004066014	7	1	116
W2	K_073050004050050	7	3	NA
W2	K_073003007003084	7	3	NA
W2	K_073093004093058	7	3	NA
W2	K_073042008042084	7	3	NA
W2	K_073015003015111	7	3	NA
W2	K_072080001080036	7	2	NA
W2	K_072031006031038	7	2	NA
W2	K_073069004069108	7	3	NA
W2	K_073002006002077	7	3	NA
W2	K_073077006077082	7	3	NA
W2	K_073067006067062	7	3	NA
W2	K_073030001030052	7	3	NA
W2	K_073060003060086	7	3	NA
W2	K_073034002034090	7	3	NA
W2	K_073043004043055	7	3	NA
W2	K_073069007069123	7	3	NA
W2	K_073048001048068	7	3	NA
W2	K_073018006018074	7	3	NA
W2	K_073019007019093	7	3	NA
W2	K_073015001015101	7	3	NA
W2	K_073076007076111	7	3	NA
W2	K_073069004069106	7	3	NA
W2	K_073099009099081	7	3	NA
W2	K_073080009080091	7	3	NA
W2	K_073037006037095	7	3	NA
W2	K_073004005004057	7	3	NA
W2	K_073114008114080	7	3	140
W2	K_073070005070041	7	3	NA
W2	K_073066002066034	7	3	NA
W2	K_073118006118091	7	3	NA
W2	K_072072007072054	7	2	109
W2	K_073049008049087	7	3	NA
W2	K_072080009080062	7	2	137
W2	K_073048004048077	7	3	NA
W2	K_072101002101034	7	2	123
W2	K_073056005056069	7	3	NA
W2	K_072042008042052	7	2	114
W2	K_071095005095016	7	1	NA
W2	K_073003007003085	7	3	NA
W2	K_073008002008037	7	3	NA
W2	K_073047009047111	7	3	NA
W2	K_073100001100123	7	3	NA
W2	K_073047001047056	7	3	NA
W2	K_073108007108083	7	3	NA
W2	K_073047001047057	7	3	NA
W2	K_072008005008027	7	2	119
W2	K_072116006116061	7	2	121
W2	K_072013005013044	7	2	98
W2	K_072105009105054	7	2	131
W2	K_072049008049057	7	2	113
W2	K_072077001077039	7	2	85
W2	K_072086002086044	7	2	NA
W2	K_072054004054053	7	2	127
W2	K_072072004072046	7	2	95
W2	K_072054004054055	7	2	111
W2	K_072033008033060	7	2	123
W2	K_072088008088069	7	2	124
W2	K_072097002097034	7	2	108
W2	K_072054006054069	7	2	135
W2	K_072005008005054	7	2	122
W2	K_072103002103048	7	2	129
W2	K_072033002033036	7	2	58
W2	K_072001008001062	7	2	121
W2	K_072002003002039	7	2	118
W2	K_072043004043026	7	2	NA
W2	K_072097004097054	7	2	104
W2	K_071011001011002	7	1	NA
W2	K_072085006085064	7	2	139
W2	K_072033001033031	7	2	115
W2	K_072015003015064	7	2	142
W2	K_072022003022050	7	2	81
W2	K_072086008086072	7	2	141
W2	K_072002006002045	7	2	116
W2	K_072104005104066	7	2	100
W2	K_072041009041068	7	2	96
W2	K_072036002036034	7	2	96
W2	K_072064003064049	7	2	134
W2	K_072015003015066	7	2	120
W2	K_072029004029053	7	2	123
W2	K_071111004111009	7	1	75
W2	K_071020007020018	7	1	110
W2	K_072037009037067	7	2	133
W2	K_071090006090015	7	1	118
W2	K_072065009065050	7	2	142
W2	K_071068009068036	7	1	122
W2	K_072086008086070	7	2	134
W2	K_071035004035005	7	1	135
W2	K_072108002108033	7	2	90
W2	K_071039008039018	7	1	117
W2	K_071064002064032	7	1	140
W2	K_072046008046026	7	2	102
W2	K_071095006095023	7	1	87
W2	K_072084009084078	7	2	127
W2	K_071077001077001	7	1	133
W2	K_071097004097017	7	1	152
W2	K_071068006068027	7	1	106
W2	K_071114005114013	7	1	110
W2	K_071097003097011	7	1	110
W2	K_071039007039014	7	1	128
W2	K_071045005045004	7	1	NA
W2	K_071024006024021	7	1	129
W2	K_071103001103001	7	1	90
W2	K_071095005095018	7	1	124
W2	K_071086007086026	7	1	114
W2	K_071038004038008	7	1	113
W2	K_071060001060002	7	1	58
W2	K_071069001069019	7	1	136
W2	K_071006008006029	7	1	91
W2	K_071112009112004	7	1	100
W2	K_071089004089010	7	1	116
W2	K_071061006061018	7	1	136
W2	K_071092003092007	7	1	108
W2	K_071095003095005	7	1	96
W2	K_071077002077007	7	1	134
W2	K_071042002042003	7	1	113
W2	K_071027005027021	7	1	59
W2	K_071038002038004	7	1	142
W2	K_071070004070004	7	1	120
W2	K_071028002028005	7	1	113
W2	K_071085001085004	7	1	127
W2	K_071003007003026	7	1	118
W2	K_071077006077028	7	1	124
W2	K_071100009100034	7	1	118
W2	K_071116005116019	7	1	120
W2	K_071047009047027	7	1	110
W2	K_071110007110008	7	1	123
W2	K_071071002071008	7	1	94
W2	K_071075002075016	7	1	67
W2	K_071022004022012	7	1	127
W2	K_071050002050001	7	1	116
W2	K_071041008041019	7	1	129
W2	K_071089007089016	7	1	131
W2	K_071055009055021	7	1	124
W2	K_071043006043010	7	1	132
W2	K_071032001032003	7	1	57
W2	K_071098001098006	7	1	127
W2	K_071036002036010	7	1	105
W2	K_071082004082007	7	1	103
W2	K_071006007006023	7	1	114
W2	K_071034001034009	7	1	141
W2	K_071028007028029	7	1	126
W2	K_071001006001023	7	1	130
W2	K_071006003006005	7	1	110
W2	K_071043004043007	7	1	120
W2	K_071050003050002	7	1	131
W2	K_071106001106003	7	1	103
W2	K_071077005077017	7	1	NA
W2	K_071078007078016	7	1	NA
W2	K_071058001058004	7	1	NA
W2	K_071081004081017	7	1	NA
W2	K_071055001055004	7	1	NA
W2	K_071061004061008	7	1	NA
W2	K_071044007044022	7	1	NA
W2	K_071012008012022	7	1	NA
W2	K_071015002015007	7	1	132
W2	K_071047009047023	7	1	NA
W2	K_071069008069005	7	1	94
W2	K_071012003012011	7	1	NA
W2	K_071003001003003	7	1	129
W2	K_071044001044002	7	1	NA
W2	K_071097004097021	7	1	81
W2	K_071022008022033	7	1	NA
W2	K_071044009044034	7	1	128
W2	K_071088007088028	7	1	123
W2	K_071054008054038	7	1	127
W2	K_071060007060023	7	1	NA
W2	K_071006005006013	7	1	96
W2	K_071060009060035	7	1	NA
W2	K_071111008111026	7	1	88
W2	K_071089001089003	7	1	121
W2	K_071086004086016	7	1	134
W2	K_071008008008011	7	1	146
W2	K_071061008061026	7	1	138
W2	K_071105005105013	7	1	100
W2	K_071086007086027	7	1	141
W2	K_071055003055009	7	1	128
W2	K_071028003028011	7	1	110
W2	K_071074006074011	7	1	127
W2	K_071116005116018	7	1	120
W2	K_071086007086025	7	1	107
W2	K_071024002024006	7	1	102
W2	K_071080007080016	7	1	130
W2	K_071031007031021	7	1	101
W2	K_071054003054007	7	1	130
W2	K_071102005102021	7	1	114
W2	K_071057007057031	7	1	107
W2	K_071033008033022	7	1	104
W2	K_071038006038017	7	1	91
W2	K_071093005093014	7	1	67
W2	K_071022004022014	7	1	NA
W2	K_071020001020025	7	1	126
W2	K_071072004072018	7	1	85
W2	K_071073007073015	7	1	122
W2	K_072080009080059	7	2	113
W2	K_071013003013006	7	1	137
W2	K_072087007087061	7	2	132
W2	K_072082004082015	7	2	141
W2	K_072026009026063	7	2	129
W2	K_072072002072037	7	2	123
W2	K_072024003024041	7	2	100
W2	K_072063004063061	7	2	153
W2	K_072103002103049	7	2	131
W2	K_072075005075061	7	2	138
W2	K_072047002047035	7	2	141
W2	K_072049001049035	7	2	101
W2	K_072015003015065	7	2	102
W2	K_072086002086049	7	2	125
W2	K_072097004097049	7	2	106
W2	K_072019002019041	7	2	156
W2	K_072076005076063	7	2	129
W2	K_072109002109037	7	2	89
W2	K_072019007019062	7	2	39
W2	K_072038008038054	7	2	143
W2	K_072082006082023	7	2	114
W2	K_072044008044065	7	2	130
W2	K_072095002095049	7	2	143
W2	K_072044005044055	7	2	127
W2	K_072029004029052	7	2	123
W2	K_072089003089029	7	2	134
W2	K_072031001031031	7	2	137
W2	K_072063003063050	7	2	71
W2	K_072059009059051	7	2	112
W2	K_072034003034037	7	2	142
W2	K_072078002078033	7	2	132
W2	K_072097001097029	7	2	129
W2	K_072095004095062	7	2	145
W2	K_072069008069086	7	2	137
W2	K_072096006096042	7	2	130
W2	K_072040009040055	7	2	123
W2	K_072111003111034	7	2	118
W2	K_072099009099029	7	2	116
W2	K_072013004013065	7	2	139
W2	K_072010006010057	7	2	114
W2	K_072017003017055	7	2	129
W2	K_072003006003046	7	2	142
W2	K_072087006087052	7	2	134
W2	K_072001004001047	7	2	63
W2	K_072071006071057	7	2	145
W2	K_071095004095013	7	1	136
W2	K_073013001013101	7	3	134
W2	K_073038008038086	7	3	116
W2	K_073042001042096	7	3	129
W2	K_073013002013112	7	3	132
W2	K_073065009065073	7	3	118
W2	K_073007007007064	7	3	143
W2	K_073023004023037	7	3	120
W2	K_073014006014063	7	3	142
W2	K_073020001020062	7	3	140
W2	K_073058001058037	7	3	136
W2	K_073017005017112	7	3	109
W2	K_073055001055061	7	3	137
W2	K_073116002116081	7	3	132
W2	K_073086008086102	7	3	128
W2	K_073089001089059	7	3	69
W2	K_073035006035056	7	3	120
W2	K_073112003112080	7	3	135
W2	K_073034006034068	7	3	129
W2	K_071055001055003	7	1	135
W2	K_071005003005009	7	1	114
W2	K_071065007065017	7	1	136
W2	K_071058008058012	7	1	125
W2	K_071104005104025	7	1	119
W2	K_071049008049025	7	1	106
W2	K_071040004040014	7	1	148
W2	K_073041004041084	7	3	141
W2	K_071089001089001	7	1	131
W2	K_073010006010087	7	3	125
W2	K_071060009060036	7	1	69
W2	K_073010005010082	7	3	110
W2	K_071074002074002	7	1	107
W2	K_073092005092089	7	3	129
W2	K_071017003017014	7	1	88
W2	K_073046002046027	7	3	122
W2	K_071104008104034	7	1	133
W2	K_073009003009047	7	3	125
W2	K_071013002013003	7	1	104
W2	K_073115003115021	7	3	145
W2	K_071042003042012	7	1	124
W2	K_073101006101082	7	3	140
W2	K_071044002044010	7	1	78
W2	K_073080001080069	7	3	114
W2	K_073029006029106	7	3	131
W2	K_072117009117086	7	2	120
W2	K_073040006040074	7	3	86
W2	K_072071005071051	7	2	146
W2	K_073073005073071	7	3	118
W2	K_072086006086056	7	2	NA
W2	K_073025001025064	7	3	127
W2	K_072014008014043	7	2	124
W2	K_073118007118097	7	3	68
W2	K_072117005117063	7	2	132
W2	K_071095006095026	7	1	140
W2	K_072087008087066	7	2	NA
W2	K_073060002060077	7	3	101
W2	K_073016003016053	7	3	NA
W2	K_072090003090050	7	2	136
W2	K_073085006085099	7	3	134
W2	K_072029001029040	7	2	81
W2	K_073041005041088	7	3	90
W2	K_072013005013043	7	2	100
W2	K_073071005071117	7	3	117
W2	K_073064008064122	7	3	118
W2	K_073026002026064	7	3	123
W2	K_073039008039065	7	3	145
W2	K_073104008104100	7	3	127
W2	K_073087003087095	7	3	NA
W2	K_073004007004065	7	3	124
W2	K_073047005047077	7	3	NA
W2	K_073036008036077	7	3	123
W2	K_073083005083035	7	3	NA
W2	K_073045001045063	7	3	116
W2	K_073081002081067	7	3	2
W2	K_073008003008043	7	3	128
W2	K_073064001064075	7	3	139
W2	K_073117009117141	7	3	131
W2	K_073020006020082	7	3	NA
W2	K_073037009037105	7	3	135
W2	K_073113004113066	7	3	61
W2	K_073012008012081	7	3	149
W2	K_073078007078063	7	3	NA
W2	K_072041009041065	7	2	132
W2	K_073100001100118	7	3	75
W2	K_073089004089070	7	3	132
W2	K_072009005009032	7	2	103
W2	K_072009003009028	7	2	NA
W2	K_072111006111050	7	2	149
W2	K_072106006106058	7	2	133
W2	K_072095005095066	7	2	127
W2	K_072104004104063	7	2	101
W2	K_072006002006055	7	2	127
W2	K_072019007019063	7	2	123
W2	K_072073007073049	7	2	123
W2	K_072117006117073	7	2	136
W2	K_072013004013073	7	2	131
W2	K_072100008100074	7	2	107
W2	K_072114001114023	7	2	123
W2	K_072072001072031	7	2	127
W2	K_072020006020050	7	2	98
W2	K_072070003070021	7	2	139
W2	K_072026003026038	7	2	128
W2	K_072040006040042	7	2	104
W2	K_072035004035029	7	2	119
W2	K_072086007086065	7	2	131
W2	K_072003005003039	7	2	131
W2	K_073087007087113	7	3	121
W2	K_072002004002044	7	2	NA
W2	K_073038004038065	7	3	111
W2	K_072016004016033	7	2	57
W2	K_073015008015096	7	3	135
W2	K_072056001056040	7	2	NA
W2	K_073116002116087	7	3	121
W2	K_072033009033069	7	2	NA
W2	K_073049008049089	7	3	119
W2	K_072010002010051	7	2	76
W2	K_073016007016064	7	3	107
W2	K_072101008101066	7	2	NA
W2	K_073044001044070	7	3	100
W2	K_072103008103066	7	2	NA
W2	K_072061007061046	7	2	NA
W2	K_072038002038036	7	2	140
W2	K_073117009117138	7	3	121
W2	K_072037004037049	7	2	118
W2	K_073087007087111	7	3	118
W2	K_072103004103061	7	2	120
W2	K_073024006024079	7	3	101
W2	K_072114008114048	7	2	144
W2	K_072075001075037	7	2	131
W2	K_072064007064059	7	2	128
W2	K_072002002002038	7	2	132
W2	K_072037004037050	7	2	65
W2	K_072022003022048	7	2	96
W2	K_072047008047045	7	2	115
W2	K_072033003033045	7	2	137
W2	K_072001003001041	7	2	112
W2	K_072079006079069	7	2	132
W2	K_072115007115016	7	2	120
W2	K_072118009118071	7	2	109
W2	K_072066003066029	7	2	130
W2	K_072085007085078	7	2	133
W2	K_072041005041044	7	2	110
W2	K_072053009053048	7	2	93
W2	K_072111008111062	7	2	127
W2	K_072033006033054	7	2	111
W2	K_072009008009037	7	2	116
W2	K_072042009042061	7	2	130
W2	K_072059005059039	7	2	114
W2	K_072108005108035	7	2	102
W2	K_072103001103040	7	2	108
W2	K_072083004083020	7	2	146
W2	K_073029006029108	7	3	93
W2	K_072070004070024	7	2	92
W2	K_073026003026077	7	3	94
W2	K_072079003079051	7	2	133
W2	K_073061006061097	7	3	NA
W2	K_072069004069062	7	2	122
W2	K_073067003067050	7	3	116
W2	K_072046007046022	7	2	98
W2	K_073013001013104	7	3	148
W2	K_072054007054078	7	2	98
W2	K_073036001036085	7	3	104
W2	K_072017007017084	7	2	119
W2	K_073028009028082	7	3	129
W2	K_073065008065069	7	3	123
W2	K_073050007050076	7	3	109
W2	K_073111006111083	7	3	76
W2	K_072042001042037	7	2	131
W2	K_073116005116094	7	3	125
W2	K_073085007085103	7	3	124
W2	K_073062008062087	7	3	134
W2	K_073062004062075	7	3	132
W2	K_073057007057107	7	3	116
W2	K_072097002097035	7	2	102
W2	K_071090009090033	7	1	NA
W2	K_072032004032033	7	2	121
W2	K_071033003033007	7	1	NA
W2	K_072063002063041	7	2	108
W2	K_071050004050009	7	1	NA
W2	K_072052007052028	7	2	107
W2	K_071087003087017	7	1	NA
W2	K_072022004022055	7	2	142
W2	K_071049008049028	7	1	NA
W2	K_072110001110015	7	2	138
W2	K_071106006106024	7	1	NA
W2	K_071007008007026	7	1	NA
W2	K_071049004049016	7	1	NA
W2	K_071101006101019	7	1	NA
W2	K_071040005040017	7	1	NA
W2	K_071035003035003	7	1	NA
W2	K_071080004080010	7	1	NA
W2	K_071064006064017	7	1	NA
W2	K_071097001097004	7	1	NA
W2	K_071037004037025	7	1	NA
W2	K_071015002015008	7	1	NA
W2	K_071097002097010	7	1	NA
W2	K_071093009093025	7	1	NA
W2	K_073085008085111	7	3	NA
W2	K_073113002113055	7	3	NA
W2	K_073113006113076	7	3	NA
W2	K_073081001081059	7	3	NA
W2	K_073048007048086	7	3	NA
W2	K_073105008105076	7	3	NA
W2	K_073060008060107	7	3	NA
W2	K_073006006006081	7	3	NA
W2	K_073002003002070	7	3	NA
W2	K_073021007021084	7	3	NA
W2	K_073003007003082	7	3	NA
W2	K_073037006037096	7	3	NA
W2	K_073022007022113	7	3	NA
W2	K_073008008008077	7	3	NA
W2	K_073050009050081	7	3	NA
W2	K_073113004113068	7	3	NA
W2	K_073013004013076	7	3	NA
W2	K_073068003068090	7	3	NA
W2	K_073047006047081	7	3	NA
W2	K_073086007086097	7	3	NA
W2	K_073043004043052	7	3	NA
W2	K_073057002057085	7	3	NA
W2	K_073103009103100	7	3	NA
W2	K_073099001099088	7	3	NA
W2	K_073005008005076	7	3	NA
W2	K_073050004050057	7	3	NA
W2	K_073066003066041	7	3	NA
W2	K_073006003006068	7	3	NA
W2	K_073014008014074	7	3	NA
W2	K_073064004064093	7	3	NA
W2	K_073099001099087	7	3	NA
W2	K_073003002003066	7	3	NA
W2	K_073102006102077	7	3	NA
W2	K_073021001021061	7	3	NA
W2	K_073099009099084	7	3	NA
W2	K_073014004014059	7	3	NA
W2	K_073054007054129	7	3	NA
W2	K_073071007071126	7	3	NA
W2	K_073114005114069	7	3	NA
W2	K_073118007118095	7	3	NA
W2	K_073034005034064	7	3	NA
W2	K_073022001022082	7	3	NA
W2	K_073073007073057	7	3	NA
W2	K_073034005034065	7	3	NA
W2	K_073018007018078	7	3	NA
W2	K_073068009068112	7	3	NA
W2	K_073047002047065	7	3	NA
W2	K_073080007080084	7	3	131
W2	K_072079001079042	7	2	116
W2	K_073001007001097	7	3	135
W2	K_072015001015058	7	2	102
W2	K_073059005059071	7	3	118
W2	K_072058008058031	7	2	125
W2	K_073079004079105	7	3	80
W2	K_072025001025034	7	2	97
W2	K_073072003072065	7	3	116
W2	K_072104008104075	7	2	130
W2	K_072063009063081	7	2	99
W2	K_072075007075067	7	2	123
W2	K_072021007021056	7	2	117
W2	K_073001004001082	7	3	132
W2	K_072085003085052	7	2	103
W2	K_073054005054112	7	3	129
W2	K_073081004081075	7	3	116
W2	K_072001005001050	7	2	108
W2	K_073100009100113	7	3	NA
W2	K_072047009047052	7	2	140
W2	K_073116003116092	7	3	142
W2	K_072068003068073	7	2	128
W2	K_072044001044037	7	2	101
W2	K_072058001058022	7	2	112
W2	K_072061009061057	7	2	121
W2	K_072056006056025	7	2	NA
W2	K_072014008014046	7	2	NA
W2	K_072026002026032	7	2	132
W2	K_072093004093032	7	2	117
W2	K_072109004109048	7	2	103
W2	K_072078005078041	7	2	160
W2	K_072077007077056	7	2	129
W2	K_072087003087051	7	2	136
W2	K_072083002083017	7	2	137
W2	K_072011007011044	7	2	134
W2	K_072011006011035	7	2	146
W2	K_072019001019039	7	2	91
W2	K_072035004035030	7	2	56
W2	K_072063004063054	7	2	150
W2	K_072103001103041	7	2	98
W2	K_072060002060041	7	2	141
W2	K_072019001019036	7	2	127
W2	K_072085009085039	7	2	104
W2	K_072017008017089	7	2	128
W2	K_072057007057072	7	2	106
W2	K_072077007077057	7	2	140
W2	K_071010003010016	7	1	92
W2	K_072091002091017	7	2	137
W2	K_071107008107006	7	1	109
W2	K_072061002061064	7	2	137
W2	K_071029009029031	7	1	127
W2	K_072027008027069	7	2	136
W2	K_071079004079016	7	1	118
W2	K_072080003080043	7	2	125
W2	K_071017003017016	7	1	86
W2	K_072097003097043	7	2	134
W2	K_072065001065027	7	2	112
W2	K_072034006034046	7	2	133
W2	K_072075002075041	7	2	124
W2	K_072011006011037	7	2	123
W2	K_072006002006056	7	2	139
W2	K_072099005099050	7	2	117
W2	K_072036001036028	7	2	119
W2	K_072029007029066	7	2	129
W2	K_072018001018024	7	2	143
W2	K_072045008045046	7	2	NA
W2	K_071074008074015	7	1	120
W2	K_072117006117074	7	2	158
W2	K_072086002086046	7	2	106
W2	K_072009003009023	7	2	116
W2	K_072026003026037	7	2	116
W2	K_072090003090047	7	2	150
W2	K_072116006116056	7	2	128
W2	K_072101005101052	7	2	132
W2	K_072092003092046	7	2	109
W2	K_072062009062052	7	2	72
W2	K_072098001098025	7	2	131
W2	K_072069004069061	7	2	142
W2	K_072012003012030	7	2	128
W2	K_072114009114053	7	2	129
W2	K_072081003081043	7	2	123
W2	K_072027002027049	7	2	123
W2	K_072003002003030	7	2	134
W2	K_072101005101049	7	2	121
W2	K_072093009093047	7	2	102
W2	K_072031007031052	7	2	126
W2	K_072060001060039	7	2	119
W2	K_072075004075054	7	2	107
W2	K_072006008006052	7	2	114
W2	K_072064002064044	7	2	141
W2	K_072022008022078	7	2	79
W2	K_072103004103064	7	2	132
W2	K_071081001081003	7	1	NA
W2	K_071068009068034	7	1	NA
W2	K_071063004063014	7	1	NA
W2	K_071118001118002	7	1	NA
W2	K_071098009098018	7	1	NA
W2	K_071041009041026	7	1	NA
W2	K_071014006014010	7	1	NA
W2	K_071035004035006	7	1	NA
W2	K_071099002099001	7	1	NA
W2	K_071015001015005	7	1	NA
W2	K_071004007004017	7	1	NA
W2	K_071010006010028	7	1	NA
W2	K_071115006115004	7	1	NA
W2	K_071027005027020	7	1	NA
W2	K_072027001027040	7	2	NA
W2	K_071092008092025	7	1	NA
W2	K_071013003013008	7	1	NA
W2	K_071033002033004	7	1	NA
W2	K_071025002025007	7	1	NA
W2	K_071038007038022	7	1	NA
W2	K_071045003045001	7	1	NA
W2	K_071010001010002	7	1	NA
W2	K_071109011109021	7	1	NA
W2	K_071041001041002	7	1	NA
W2	K_071064008064024	7	1	NA
W2	K_071021001021005	7	1	NA
W2	K_071103006103034	7	1	NA
W2	K_071033009033023	7	1	NA
W2	K_071001005001021	7	1	NA
W2	K_071104003104016	7	1	NA
W2	K_071118009118040	7	1	NA
W2	K_071015005015025	7	1	NA
W2	K_071037006037031	7	1	NA
W2	K_071054007054033	7	1	NA
W2	K_071034001034008	7	1	NA
W2	K_071108009108023	7	1	NA
W2	K_071025009025024	7	1	NA
W2	K_071067005067008	7	1	NA
W2	K_071092007092022	7	1	NA
W2	K_071017001017006	7	1	NA
W2	K_071115010115008	7	1	NA
W2	K_071093003093004	7	1	NA
W2	K_071035006035011	7	1	NA
W2	K_071014008014021	7	1	NA
W2	K_071023008023010	7	1	NA
W2	K_071013004013010	7	1	NA
W2	K_071079007079031	7	1	NA
W2	K_071006005006014	7	1	NA
W2	K_073058001058039	7	3	NA
W2	K_073036008036076	7	3	NA
W2	K_073037004037083	7	3	NA
W2	K_073022004022100	7	3	NA
W2	K_073078009078066	7	3	NA
W2	K_073048007048089	7	3	NA
W2	K_073071009071140	7	3	NA
W2	K_073092008092095	7	3	NA
W2	K_073016005016063	7	3	NA
W2	K_073080003080071	7	3	NA
W2	K_073080007080077	7	3	NA
W2	K_073043004043056	7	3	NA
W2	K_073022005022104	7	3	NA
W2	K_073014001014055	7	3	NA
W2	K_073097002097076	7	3	NA
W2	K_073114009114089	7	3	NA
W2	K_073060007060102	7	3	NA
W2	K_073101006101079	7	3	NA
W2	K_073037001037079	7	3	NA
W2	K_073116006116099	7	3	NA
W2	K_073031007031085	7	3	NA
W2	K_072065009065052	7	2	NA
W2	K_073015005015087	7	3	NA
W2	K_072064002064048	7	2	132
W2	K_072033001033034	7	2	143
W2	K_072052005052025	7	2	112
W2	K_072069003069058	7	2	NA
W2	K_072017008017087	7	2	114
W2	K_072116001116032	7	2	NA
W2	K_072064002064042	7	2	137
W2	K_072010006010053	7	2	107
W2	K_072028005028045	7	2	146
W2	K_072013004013066	7	2	113
W2	K_072041002041037	7	2	109
W2	K_072056009056035	7	2	98
W2	K_072018006018042	7	2	130
W2	K_072025009025030	7	2	103
W2	K_072001002001034	7	2	136
W2	K_072001004001044	7	2	121
W2	K_072077001077034	7	2	154
W2	K_072033002033037	7	2	119
W2	K_072017002017054	7	2	127
W2	K_072108007108040	7	2	142
W2	K_072019002019043	7	2	131
W2	K_072095005095071	7	2	122
W2	K_072059001059025	7	2	138
W2	K_072080007080048	7	2	140
W2	K_072031006031044	7	2	115
W2	K_072039002039031	7	2	133
W2	K_072113006113046	7	2	98
W2	K_072079006079073	7	2	97
W2	K_072019004019054	7	2	160
W2	K_072018007018047	7	2	129
W2	K_072064008064068	7	2	127
W2	K_072087008087065	7	2	127
W2	K_072033002033040	7	2	144
W2	K_072051003051027	7	2	142
W2	K_072002002002033	7	2	107
W2	K_072027005027057	7	2	125
W2	K_072104001104044	7	2	99
W2	K_072044001044041	7	2	124
W2	K_072047003047038	7	2	131
W2	K_072067006067043	7	2	121
W2	K_072056006056029	7	2	142
W2	K_072089004089041	7	2	121
W2	K_072111004111036	7	2	126
W2	K_072100006100069	7	2	143
W2	K_072008003008025	7	2	128
W2	K_072069002069052	7	2	84
W2	K_072018003018032	7	2	146
W2	K_073117004117118	7	3	146
W2	K_073115007115029	7	3	139
W2	K_073105004105067	7	3	113
W2	K_073117005117121	7	3	59
W2	K_073113004113063	7	3	129
W2	K_073008008008078	7	3	145
W2	K_073101006101076	7	3	138
W2	K_072039001039021	7	2	112
W2	K_073026007026092	7	3	131
W2	K_072097003097047	7	2	90
W2	K_073069007069120	7	3	127
W2	K_072033006033052	7	2	139
W2	K_073031001031057	7	3	123
W2	K_072088004088051	7	2	115
W2	K_073111003111070	7	3	131
W2	K_071095009095036	7	1	122
W2	K_073010002010070	7	3	111
W2	K_071118007118026	7	1	103
W2	K_073086007086092	7	3	138
W2	K_071066004066015	7	1	77
W2	K_073059005059073	7	3	NA
W2	K_071013007013027	7	1	127
W2	K_072011007011041	7	2	131
W2	K_071003007003025	7	1	98
W2	K_072103009103075	7	2	112
W2	K_071014001014001	7	1	120
W2	K_071031002031001	7	1	113
W2	K_071020006020016	7	1	95
W2	K_071061009061034	7	1	124
W2	K_071003008003027	7	1	141
W2	K_071012001012002	7	1	141
W2	K_071080008080023	7	1	127
W2	K_071005004005016	7	1	122
W2	K_072067006067045	7	2	115
W2	K_071064002064035	7	1	NA
W2	K_072097001097030	7	2	NA
W2	K_071057001057005	7	1	104
W2	K_072061009061060	7	2	109
W2	K_072013005013038	7	2	110
W2	K_072095007095082	7	2	132
W2	K_072099004099044	7	2	NA
W2	K_071087006087023	7	1	142
W2	K_072112001112066	7	2	134
W2	K_071066006066017	7	1	125
W2	K_071055004055014	7	1	143
W2	K_071080002080005	7	1	113
W2	K_072056006056028	7	2	130
W2	K_072046007046021	7	2	131
W2	K_072090001090041	7	2	116
W2	K_072069002069053	7	2	132
W2	K_072083008083026	7	2	133
W2	K_072103008103069	7	2	132
W2	K_072022007022066	7	2	127
W2	K_072086002086050	7	2	134
W2	K_072031001031030	7	2	122
W2	K_072072003072042	7	2	135
W2	K_072089004089040	7	2	134
W2	K_072059003059029	7	2	116
W2	K_072005003005043	7	2	142
W2	K_072048006048055	7	2	107
W2	K_072038001038031	7	2	115
W2	K_072074006074037	7	2	143
W2	K_072090004090054	7	2	137
W2	K_072075002075043	7	2	115
W2	K_072043005043031	7	2	120
W2	K_072053006053038	7	2	126
W2	K_072036006036049	7	2	114
W2	K_072065007065044	7	2	122
W2	K_072012003012034	7	2	108
W2	K_071114008114020	7	1	115
W2	K_072097002097037	7	2	128
W2	K_071055002055005	7	1	133
W2	K_072074001074020	7	2	NA
W2	K_071005001005001	7	1	137
W2	K_072044008044062	7	2	NA
W2	K_072080002080037	7	2	79
W2	K_072013006013046	7	2	140
W2	K_071040002040007	7	1	NA
W2	K_071016003016001	7	1	126
W2	K_072016007016040	7	2	98
W2	K_071088004088016	7	1	109
W2	K_072041006041054	7	2	139
W2	K_071076009076039	7	1	101
W2	K_071088004088014	7	1	126
W2	K_071062002062001	7	1	124
W2	K_071048006048018	7	1	103
W2	K_071023004023006	7	1	119
W2	K_071015001015004	7	1	106
W2	K_071036005036018	7	1	74
W2	K_071052005052006	7	1	109
W2	K_072099005099053	7	2	135
[truncated: 9,280 more rows]

## Sheet: line W2
Line	ID	Sire	Dam	Batch	AFE	EN1	EN2	EN3	EN4	TEN
W2	K_073009002009046	K_061024004024021	K_061033006033025	2	167	18	28	59	33	138
W2	K_073077006077083	K_062011011011107	K_062002009002037	2	174	17	25	68	46	156
W2	K_073013004013077	K_061072008072015	K_061054010054028	2	181	15	30	62	36	143
W2	K_073067009067047	K_061053006053049	K_062066010066037	2	167	27	29	49	31	136
W2	K_073104003104082	K_062003001003066	K_062019003019060	2	175	17	33	62	35	147
W2	K_073006003006065	K_061006012006001	K_061006004006021	2	164	29	26	30	4	89
W2	K_073057007057105	K_061053006053052	K_062034005034074	2	173	17	28	56	26	127
W2	K_073068009068110	K_062057007057059	K_062053007053093	2	167	24	30	65	37	156
W2	K_073101009101093	K_062037005037064	K_062001010001031	2	169	17	31	65	37	150
W2	K_073002003002071	K_061027010027022	K_061008003008051	2	170	24	27	60	30	141
W2	K_073043002043048	K_061053002053065	K_061077003077010	2	164	30	28	61	28	147
W2	K_073076008076113	K_062026001026078	K_062035007035050	2	172	19	26	68	32	145
W2	K_073107008107041	K_062074001074062	K_062037004037070	2	181	13	26	62	25	126
W2	K_073047002047067	K_061035001035035	K_061066010066004	2	181	12	29	59	27	127
W2	K_073049006049076	K_061026010026007	K_061004002004023	2	171	21	29	51	20	121
W2	K_073048001048071	K_061060007060019	K_061046010046043	2	175	17	30	62	32	141
W2	K_073043009043071	K_061053002053065	K_061031002031035	2	181	14	30	58	28	130
W2	K_073071007071124	K_062044007044058	K_062012006012047	2	168	20	30	61	21	132
W2	K_073014008014076	K_061029001029034	K_061066010066006	2	181	15	29	72	38	154
W2	K_073041001041071	K_061040009040011	K_061067006067012	2	160	29	25	49	13	116
W2	K_073103001103105	K_062028012028078	K_062013007013053	2	164	27	27	57	31	142
W2	K_073079004079106	K_062070007070063	K_062054002054073	2	181	15	31	70	35	151
W2	K_073114008114080	K_062053008053091	K_061033008033017	2	171	22	26	63	37	148
W2	K_072072007072054	K_062077006077020	K_062053010053082	2	167	25	19	50	20	114
W2	K_072080009080062	K_062011010011108	K_062045006045079	2	176	19	28	63	32	142
W2	K_072101002101034	K_062037005037064	K_062001002001053	2	176	15	23	60	28	126
W2	K_072042008042052	K_061057007057026	K_061040006040023	2	189	4	28	57	32	121
W2	K_072008005008027	K_061011010011067	K_062081001600006	2	179	14	22	56	35	127
W2	K_072116006116061	K_062054005054065	K_062046007046069	2	173	16	28	50	29	123
W2	K_072013005013044	K_061072008072015	K_061030008030039	2	190	5	25	63	5	98
W2	K_072105009105054	K_062056004056071	K_062061009061122	2	176	20	27	55	38	140
W2	K_072049008049057	K_061026010026007	K_061072009072011	2	176	16	23	54	25	118
W2	K_072077001077039	K_062011011011107	K_062047003047078	2	168	20	23	43	4	90
W2	K_072091008091023	K_062036010036031	K_062070006070065	2	179	13	26	58	31	128
W2	K_072054004054053	K_061046005046035	K_061021010021005	2	166	22	29	55	31	137
W2	K_072072004072046	K_062077006077020	K_062076008076063	2	172	17	19	48	11	95
W2	K_072054004054055	K_061046005046035	K_061021010021005	2	180	11	23	53	30	117
W2	K_072033008033060	K_061053002053066	K_061026012026002	2	167	19	26	53	33	131
W2	K_072088008088069	K_062050011050087	K_062030003030092	2	182	10	27	60	35	132
W2	K_072097002097034	K_062006006006047	K_062034012034052	2	176	13	22	51	23	109
W2	K_072054006054069	K_061046005046035	K_061001007001013	2	169	21	26	66	28	141
W2	K_072005008005054	K_061045009045032	K_061050009050051	2	170	20	29	50	30	129
W2	K_072103002103048	K_062028012028078	K_062022002022064	2	166	25	23	55	37	140
W2	K_072033002033036	K_061053002053066	K_061039012039004	2	168	17	22	21	NA	60
W2	K_072001008001062	K_061055010055004	K_061022010022008	2	171	21	26	53	26	126
W2	K_072002003002039	K_061027010027022	K_061008003008051	2	176	15	22	58	24	119
W2	K_072055001055039	K_061028001028043	K_061050003050074	2	167	25	29	65	42	161
W2	K_072097004097054	K_062006006006047	K_062007003007061	2	179	17	25	47	20	109
W2	K_072085006085064	K_062053002053111	K_062027010027071	2	182	14	33	64	36	147
W2	K_072033001033031	K_061053002053066	K_061012002012029	2	166	22	22	47	32	123
W2	K_072015003015064	K_061034012034013	K_061033006033026	2	171	20	30	64	36	150
W2	K_072022003022050	K_061075006075015	K_061009005009020	2	180	14	22	45	NA	81
W2	K_072086008086072	K_062011010011112	K_062053011053078	2	167	26	30	58	37	151
W2	K_072002006002045	K_061027010027022	K_061009002009026	2	185	8	27	57	30	122
W2	K_072104005104066	K_062003001003066	K_062060003060074	2	176	14	21	52	17	104
W2	K_072041009041068	K_061040009040011	K_061028006028024	2	176	10	22	40	32	104
W2	K_072036002036034	K_061066006066022	K_062081001600015	2	169	14	24	37	29	104
W2	K_072064003064049	K_061066007066021	K_062028010028071	2	180	14	29	66	32	141
W2	K_072015003015066	K_061034012034013	K_061033006033026	2	183	12	26	57	30	125
W2	K_072029004029053	K_062049007049050	K_061034006034037	2	168	22	26	53	25	126
W2	K_072069004069064	K_062012009012042	K_062078003078056	2	167	22	26	52	35	135
W2	K_072037009037067	K_061066009066010	K_061061004061078	2	160	33	25	57	36	151
W2	K_072065009065050	K_061068006068060	K_062060010060050	2	176	16	29	62	43	150
W2	K_072086008086070	K_062011010011112	K_062053011053078	2	172	20	31	60	30	141
W2	K_072108002108033	K_062070003070075	K_062074002074060	2	179	12	22	44	16	94
W2	K_072118008118068	K_062038007038050	K_062063003063104	2	179	17	27	59	28	131
W2	K_072046008046026	K_061040012040001	K_061040010040008	2	179	15	27	53	7	102
W2	K_072019005019057	K_061068003068074	K_061001010001009	2	181	12	22	41	29	104
W2	K_072084009084078	K_062003004003052	K_062056002056081	2	170	16	27	59	30	132
W2	K_072080009080059	K_062011010011108	K_062045006045079	2	166	25	26	49	22	122
W2	K_072087007087061	K_062054005054065	K_062030012030064	2	176	18	24	60	38	140
W2	K_072082004082015	K_062040005040088	K_062064010064077	2	161	31	29	61	36	157
W2	K_072026009026063	K_061019003019029	K_061041012041002	2	179	15	28	57	35	135
W2	K_072072002072037	K_062077006077020	K_062034001034086	2	182	11	28	60	31	130
W2	K_072024003024041	K_061048001048023	K_061011001011101	2	171	13	24	47	19	103
W2	K_072063004063061	K_061073006073016	K_062069011069078	2	167	27	30	69	40	166
W2	K_072103002103049	K_062028012028078	K_062022002022064	2	170	21	28	59	29	137
W2	K_072075005075061	K_062012009012043	K_062033006033069	2	192	4	30	74	38	146
W2	K_072047002047035	K_061035001035035	K_061066010066004	2	176	19	28	68	33	148
W2	K_072049001049035	K_061026010026007	K_062081001600021	2	179	15	24	49	16	104
W2	K_072015003015065	K_061034012034013	K_061033006033026	2	167	21	24	49	17	111
W2	K_072086002086049	K_062011010011112	K_062012005012051	2	185	9	30	59	36	134
W2	K_072097004097049	K_062006006006047	K_062007003007061	2	186	7	27	56	20	110
W2	K_072019002019041	K_061068003068074	K_061076005076030	2	170	21	30	75	41	167
W2	K_072065009065053	K_061068006068060	K_062060010060050	2	167	23	25	58	35	141
W2	K_072076005076063	K_062026001026078	K_062070012070041	2	183	11	28	63	35	137
W2	K_072109002109037	K_062055009055041	K_062016001016050	2	166	19	20	44	13	96
W2	K_072019007019062	K_061068003068074	K_061047004047033	2	163	24	12	5	4	45
W2	K_072038008038054	K_062055004055055	K_061024006024017	2	173	17	28	66	41	152
W2	K_072082006082023	K_062040005040088	K_062023007023051	2	185	10	32	62	13	117
W2	K_072044008044065	K_061029007029020	K_061018006018038	2	162	31	28	54	35	148
W2	K_072095002095049	K_062003001003065	K_062050005050108	2	179	16	27	70	35	148
W2	K_072044005044055	K_061029007029020	K_061036007036008	2	173	21	23	59	34	137
W2	K_072029004029052	K_062049007049050	K_061034006034037	2	165	26	22	59	25	132
W2	K_072089003089029	K_062064008064074	K_062053004053105	2	179	17	25	65	34	141
W2	K_072031001031031	K_061011003011096	K_061069004069058	2	163	28	26	61	35	150
W2	K_072063003063050	K_061073006073016	K_062067006067050	2	163	19	22	24	15	80
W2	K_072059009059051	K_061075011075007	K_062049010049045	2	172	13	24	54	28	119
W2	K_072034003034037	K_061069001069073	K_061065012065014	2	176	17	28	70	35	150
W2	K_072078002078033	K_062069007069092	K_062045008045072	2	162	29	24	63	31	147
W2	K_072097001097029	K_062006006006047	K_062025001025065	2	164	30	26	55	31	142
W2	K_072095004095062	K_062003001003065	K_062001011001027	2	160	33	27	67	37	164
W2	K_072069008069086	K_062012009012042	K_062046005046076	2	166	23	32	56	39	150
W2	K_072096006096042	K_062045004045089	K_062059001059078	2	168	23	29	58	28	138
W2	K_072040009040055	K_061078008078016	K_061063012063045	2	166	25	24	54	33	136
W2	K_072111003111034	K_062049008049047	K_061011003011095	2	165	19	25	55	29	128
W2	K_072099009099029	K_062046012046056	K_062043006043047	2	171	19	24	54	29	126
W2	K_072013004013065	K_061072008072015	K_061054010054028	2	163	28	26	64	32	150
W2	K_072015004015073	K_061034012034013	K_061019005019025	2	163	31	29	59	35	154
W2	K_072010006010057	K_061034006034036	K_061035004035027	2	168	19	23	47	33	122
W2	K_072017003017055	K_061024011024004	K_061003005003017	2	168	21	28	60	31	140
W2	K_072003006003046	K_061035012035003	K_061019010019009	2	164	29	27	66	32	154
W2	K_072087006087052	K_062054005054065	K_062046001046088	2	181	12	30	65	33	140
W2	K_072001004001047	K_061055010055004	K_061039007039010	2	171	18	24	19	3	64
W2	K_072071006071057	K_062044007044058	K_062029008029050	2	173	20	29	63	42	154
W2	K_073013001013101	K_061072008072015	K_061006006006017	2	167	26	27	63	29	145
W2	K_073038008038086	K_062055004055055	K_061024006024017	2	164	27	26	53	23	129
W2	K_073064009064128	K_061066007066021	K_062015004015087	2	164	28	30	65	39	162
W2	K_073042001042096	K_061057007057026	K_061015003015051	2	168	22	27	58	28	135
W2	K_073013002013112	K_061072008072015	K_061012009012012	2	171	17	28	60	35	140
W2	K_073065009065073	K_061068006068060	K_062060010060050	2	160	25	24	51	31	131
W2	K_073007007007064	K_061066012066001	K_061003009003010	2	164	27	29	67	37	160
W2	K_073023004023037	K_061046002046027	K_061018004018046	2	164	27	24	52	26	129
W2	K_073100003100129	K_062057003057076	K_062004012004029	2	167	22	29	62	36	149
W2	K_073014006014063	K_061029001029034	K_061022001022041	2	160	29	31	62	35	157
W2	K_073020001020062	K_061050011050040	K_061053005053056	2	167	25	28	63	38	154
W2	K_073058001058037	K_061027009027029	K_062021009021040	2	164	30	29	61	34	154
W2	K_073017005017112	K_061024011024004	K_061078006078019	2	181	15	27	50	22	114
W2	K_073013005013091	K_061072008072015	K_061030008030039	2	167	23	28	63	34	148
W2	K_073055001055061	K_061028001028043	K_061050003050074	2	168	22	30	62	32	146
W2	K_073116002116081	K_062054005054065	K_062079001079055	2	167	21	28	63	28	140
W2	K_073086008086102	K_062011010011112	K_062053011053078	2	164	31	26	57	30	144
W2	K_073089001089059	K_062064008064074	K_062080009080060	2	167	25	23	28	NA	76
W2	K_073035006035056	K_061078010078008	K_061056012056027	2	170	20	27	54	27	128
W2	K_073112003112080	K_062059006059064	K_061007002007028	2	181	13	27	66	37	143
W2	K_073034006034068	K_061069001069073	K_061054010054026	2	168	20	28	59	31	138
W2	K_073076009076122	K_062026001026078	K_062045008045075	2	167	20	24	64	28	136
W2	K_073085003085083	K_062053002053111	K_062070002070080	2	170	18	23	48	23	112
W2	K_073041004041084	K_061040009040011	K_061021009021008	2	164	32	27	61	37	157
W2	K_073010006010087	K_061034006034036	K_061035004035027	2	169	24	26	58	28	136
W2	K_073010005010082	K_061034006034036	K_061059003059030	2	167	23	19	47	30	119
W2	K_073092005092089	K_062001007001040	K_062074005074051	2	172	19	26	61	30	136
W2	K_073046002046027	K_061040012040001	K_061050011050043	2	172	23	30	54	15	122
W2	K_073009003009047	K_061024004024021	K_061012009012011	2	169	20	29	56	26	131
W2	K_073115003115021	K_062040005040087	K_061070008070021	2	169	22	30	67	34	153
W2	K_073101006101082	K_062037005037064	K_062027002027089	2	160	25	30	63	38	156
W2	K_073080001080069	K_062011010011108	K_062017008017061	2	164	27	22	52	25	126
W2	K_073029006029106	K_062049007049050	K_061035004035028	2	164	31	24	59	33	147
W2	K_072117009117086	K_062069008069089	K_062025012025032	2	176	10	24	59	32	125
W2	K_073040006040074	K_061078008078016	K_061047010047009	2	181	9	28	40	9	86
W2	K_072071005071051	K_062044007044058	K_062011011011106	2	171	19	30	68	38	155
W2	K_073073005073071	K_062057003057073	K_062081001600027	2	181	13	23	54	34	124
W2	K_073025001025064	K_062059006059061	K_061068010068049	2	175	13	31	57	33	134
W2	K_072014008014043	K_061029001029034	K_061066010066006	2	179	15	27	58	28	128
W2	K_073118007118097	K_062038007038050	K_061076012076004	2	164	22	25	27	NA	74
W2	K_072117005117063	K_062069008069089	K_062066006066053	2	176	16	29	59	34	138
W2	K_073060002060077	K_061022010022010	K_062062002062054	2	173	18	22	42	27	109
W2	K_072085001085045	K_062053002053111	K_062060006060063	2	167	25	26	55	27	133
W2	K_072090003090050	K_062047009047056	K_062052007052071	2	168	24	25	61	38	148
W2	K_073085006085099	K_062053002053111	K_062027010027071	2	164	27	29	61	33	150
W2	K_072029001029040	K_062049007049050	K_061010004010025	2	171	15	20	44	3	82
W2	K_073041005041088	K_061040009040011	K_061033011033007	2	164	27	18	46	5	96
W2	K_072013005013043	K_061072008072015	K_061030008030039	2	167	26	24	54	7	111
W2	K_073071005071117	K_062044007044058	K_062011011011106	2	175	16	30	57	21	124
W2	K_073064008064122	K_061066007066021	K_062025012025033	2	170	15	27	57	25	124
W2	K_073026002026064	K_061019003019029	K_061016001016032	2	167	27	24	54	32	137
W2	K_073039008039065	K_061066010066005	K_061008004008044	2	164	27	30	66	28	151
W2	K_073104008104100	K_062003001003066	K_062069003069103	2	164	23	30	59	25	137
W2	K_073056001056061	K_061060009060011	K_061050001050081	2	167	13	29	33	NA	75
W2	K_073001002001070	K_061055010055004	K_061010005010021	2	160	27	29	64	32	152
W2	K_073023004023040	K_061046002046027	K_061018004018046	2	167	17	28	67	32	144
W2	K_073004007004065	K_061060009060010	K_061030008030036	2	167	18	26	62	28	134
W2	K_073036008036077	K_061066006066022	K_061040008040016	2	164	24	23	58	31	136
W2	K_073045001045063	K_061079003079022	K_061008010008028	2	171	19	27	50	28	124
W2	K_073008003008043	K_061011010011067	K_061003002003027	2	167	19	26	60	34	139
W2	K_073064001064075	K_061066007066021	K_062001001001057	2	181	14	31	65	37	147
W2	K_073117009117141	K_062069008069089	K_062025012025032	2	169	20	27	62	31	140
W2	K_073002003002069	K_061027010027022	K_061008003008051	2	164	23	26	63	33	145
W2	K_073037009037105	K_061066009066010	K_061061004061078	2	173	16	29	62	34	141
W2	K_073113004113066	K_062060007060057	K_061003002003028	2	164	24	26	16	NA	66
W2	K_073012008012081	K_061073009073008	K_061040007040020	2	173	21	30	67	40	158
W2	K_072041009041065	K_061040009040011	K_061028006028024	2	176	20	29	57	31	137
W2	K_073100001100118	K_062057003057076	K_062066012066030	2	167	22	29	30	NA	81
W2	K_073089004089070	K_062064008064074	K_062076008076061	2	171	20	26	62	31	139
W2	K_072009005009032	K_061024004024021	K_061010011010002	2	167	22	24	46	13	105
W2	K_072111006111050	K_062049008049047	K_061049003049028	2	172	18	32	68	39	157
W2	K_072106006106058	K_062069005069101	K_062012005012054	2	161	35	27	55	33	150
W2	K_072095005095066	K_062003001003065	K_062050007050103	2	172	20	23	56	31	130
W2	K_072104004104063	K_062003001003066	K_062034002034079	2	179	14	28	54	11	107
W2	K_072054008054083	K_061046005046035	K_062054001054080	2	166	25	17	12	NA	54
W2	K_072006002006055	K_061006012006001	K_061025004025019	2	165	29	29	49	33	140
W2	K_072019007019063	K_061068003068074	K_061047004047033	2	167	24	25	53	31	133
W2	K_072073007073049	K_062057003057073	K_062058007058046	2	173	21	29	50	27	127
W2	K_072117006117073	K_062069008069089	K_062068005068114	2	176	16	28	62	35	141
W2	K_072013004013073	K_061072008072015	K_061054010054028	2	173	18	24	60	39	141
W2	K_072041001041029	K_061040009040011	K_061067006067012	2	173	18	22	56	24	120
W2	K_072105009105053	K_062056004056071	K_062061009061122	2	176	18	31	74	37	160
W2	K_072100008100074	K_062057003057076	K_062019006019055	2	185	9	25	51	29	114
W2	K_072114001114023	K_062053008053091	K_061015012015017	2	184	9	26	58	36	129
W2	K_072072001072031	K_062077006077020	K_062037008037054	2	179	14	26	59	36	135
W2	K_072020006020050	K_061050011050040	K_061041004041031	2	170	19	18	44	22	103
W2	K_072070003070021	K_062050008050098	K_062039003039047	2	176	19	28	61	37	145
W2	K_072026003026038	K_061019003019029	K_061011008011070	2	173	17	28	55	36	136
W2	K_072040006040042	K_061078008078016	K_061047010047009	2	176	18	16	46	29	109
W2	K_072035004035029	K_061078010078008	K_061046002046029	2	170	20	24	64	20	128
W2	K_072086007086065	K_062011010011112	K_062019002019064	2	167	23	29	66	22	140
W2	K_072003005003039	K_061035012035003	K_061012002012028	2	180	15	28	64	27	134
W2	K_073087007087113	K_062054005054065	K_062030012030064	2	160	26	28	56	26	136
W2	K_073038004038065	K_062055004055055	K_061017006017042	2	183	12	26	53	22	113
W2	K_072016004016033	K_061047006047023	K_061031006031024	2	169	16	24	18	NA	58
W2	K_073015008015096	K_061034012034013	K_061014004014013	2	172	21	28	62	30	141
W2	K_073116002116087	K_062054005054065	K_062079001079055	2	181	16	29	54	28	127
W2	K_073049008049089	K_061026010026007	K_061072009072011	2	181	14	24	57	29	124
W2	K_072010002010051	K_061034006034036	K_061070012070004	2	170	22	27	29	NA	78
W2	K_073016007016064	K_061047006047023	K_061015003015050	2	168	26	29	24	38	117
W2	K_073044001044070	K_061029007029020	K_061041006041020	2	168	16	25	41	24	106
W2	K_072038002038036	K_062055004055055	K_061075008075011	2	176	17	29	71	30	147
W2	K_073117009117138	K_062069008069089	K_062025012025032	2	169	20	24	58	26	128
W2	K_072037004037049	K_061066009066010	K_061050006050057	2	192	3	28	58	35	124
W2	K_073087007087111	K_062054005054065	K_062030012030064	2	173	19	24	57	22	122
W2	K_072103004103061	K_062028012028078	K_062006004006049	2	176	16	26	55	30	127
W2	K_073103008103096	K_062028012028078	K_062034006034073	2	169	22	23	56	32	133
W2	K_072100006100071	K_062057003057076	K_062017001017070	2	186	7	23	40	14	84
W2	K_073024006024079	K_061048001048023	K_061009002009027	2	164	23	22	45	18	108
W2	K_072114008114048	K_062053008053091	K_061033008033017	2	173	21	28	64	37	150
W2	K_072075001075037	K_062012009012043	K_062047011047043	2	170	21	23	59	36	139
W2	K_072056006056030	K_061060009060011	K_061001005001016	2	176	12	27	56	29	124
W2	K_072016002016026	K_061047006047023	K_061001005001017	2	179	16	26	53	34	129
W2	K_072064007064059	K_061066007066021	K_062047007047061	2	179	12	30	64	30	136
W2	K_072002002002038	K_061027010027022	K_061003002003025	2	173	17	27	59	37	140
W2	K_072037004037050	K_061066009066010	K_061050006050057	2	185	9	28	28	NA	65
W2	K_072022003022048	K_061075006075015	K_061009005009020	2	172	19	24	51	2	96
W2	K_072047008047045	K_061035001035035	K_061050002050077	2	179	13	26	52	29	120
W2	K_072033003033045	K_061053002053066	K_061004003004018	2	173	23	28	61	32	144
W2	K_072001003001041	K_061055010055004	K_061002008002014	2	172	19	24	45	30	118
W2	K_072079006079069	K_062070007070063	K_062062008062034	2	169	21	28	56	35	140
W2	K_072115007115016	K_062040005040087	K_061040003040040	2	172	20	24	51	31	126
W2	K_072118009118071	K_062038007038050	K_062081001600052	2	176	15	21	49	28	113
W2	K_072066003066029	K_061030002030058	K_062011002011138	2	181	12	28	62	34	136
W2	K_072085007085078	K_062053002053111	K_062038003038060	2	169	21	27	59	34	141
W2	K_072041005041044	K_061040009040011	K_061033011033007	2	179	14	25	52	22	113
W2	K_072053009053048	K_061008009008029	K_061006006006016	2	176	14	19	44	16	93
W2	K_072111008111062	K_062049008049047	K_061035004035023	2	170	25	25	55	31	136
W2	K_072033006033054	K_061053002053066	K_061030009030032	2	176	15	22	52	26	115
W2	K_072009008009037	K_061024004024021	K_061076007076024	2	188	7	26	58	31	122
W2	K_072042009042061	K_061057007057026	K_061040004040033	2	173	22	18	61	37	138
W2	K_072059005059039	K_061075011075007	K_062064007064072	2	179	16	22	53	27	118
W2	K_072108005108035	K_062070003070075	K_062067011067039	2	168	14	24	38	33	109
W2	K_072103001103040	K_062028012028078	K_062013007013053	2	166	14	26	42	37	119
W2	K_072083004083020	K_062031002031069	K_062009006009046	2	176	17	27	73	35	152
W2	K_073029006029108	K_062049007049050	K_061035004035028	2	164	27	21	35	16	99
W2	K_072070004070024	K_062050008050098	K_062059007059059	2	180	11	23	48	10	92
W2	K_073026003026077	K_061019003019029	K_061011008011070	2	167	21	21	39	19	100
W2	K_072079003079051	K_062070007070063	K_062047006047064	2	169	19	26	62	34	141
W2	K_072069004069062	K_062012009012042	K_062078003078056	2	167	18	24	56	30	128
W2	K_073067003067050	K_061053006053049	K_062024001024051	2	181	15	26	55	26	122
W2	K_072046007046022	K_061040012040001	K_061051004051040	2	179	10	24	47	17	98
W2	K_073013001013104	K_061072008072015	K_061006006006017	2	167	30	30	66	35	161
W2	K_072054007054078	K_061046005046035	K_061043009043010	2	176	17	18	49	19	103
W2	K_073036001036085	K_061066006066022	K_061069006069055	2	174	16	24	46	22	108
W2	K_072017007017084	K_061024011024004	K_061030008030034	2	184	9	26	57	33	125
W2	K_073028009028082	K_061019006019020	K_061064010064026	2	167	23	26	60	28	137
W2	K_072015001015054	K_061034012034013	K_061050009050050	2	176	19	26	51	19	115
W2	K_073065008065069	K_061068006068060	K_062014008014039	2	167	20	25	56	31	132
W2	K_073050007050076	K_061075011075005	K_061035008035010	2	182	10	27	54	19	110
W2	K_073111006111083	K_062049008049047	K_061049003049028	2	167	23	27	25	5	80
W2	K_072042001042037	K_061057007057026	K_061015003015051	2	184	10	29	66	32	137
W2	K_073116005116094	K_062054005054065	K_062060008060053	2	174	16	30	58	25	129
W2	K_073085007085103	K_062053002053111	K_062038003038060	2	172	20	25	57	26	128
W2	K_073062008062087	K_061008004008046	K_062052004052075	2	164	26	31	58	31	146
W2	K_073062004062075	K_061008004008046	K_062011011011105	2	168	23	29	63	20	135
W2	K_073057007057107	K_061053006053052	K_062034005034074	2	168	23	24	50	26	123
W2	K_072097002097035	K_062006006006047	K_062034012034052	2	170	19	29	47	9	104
W2	K_072032004032033	K_061066010066007	K_061050007050056	2	168	26	26	52	27	131
W2	K_072063002063041	K_061073006073016	K_062056004056072	2	179	12	25	46	33	116
W2	K_072052007052028	K_062027007027075	K_061044012044013	2	165	22	24	47	26	119
W2	K_072022004022055	K_061075006075015	K_061008008008036	2	164	30	30	62	35	157
W2	K_072110001110015	K_062060011060044	K_061017002017045	2	179	16	29	64	35	144
W2	K_073080007080084	K_062011010011108	K_062002003002054	2	160	21	27	58	35	141
W2	K_072079001079042	K_062070007070063	K_062067001067066	2	188	8	30	56	24	118
W2	K_073001007001097	K_061055010055004	K_061040005040030	2	167	16	29	65	34	144
W2	K_072015001015058	K_061034012034013	K_061050009050050	2	188	4	26	41	39	110
W2	K_073059005059071	K_061075011075007	K_062064007064072	2	167	25	28	52	20	125
W2	K_072058008058031	K_061027009027029	K_062030008030078	2	179	9	24	65	34	132
W2	K_073079004079105	K_062070007070063	K_062054002054073	2	170	15	29	28	13	85
W2	K_072025001025034	K_062059006059061	K_061068010068049	2	172	18	24	47	16	105
W2	K_073072003072065	K_062077006077020	K_062050010050090	2	171	17	29	54	22	122
W2	K_072104008104075	K_062003001003066	K_062069003069103	2	167	26	26	55	33	140
W2	K_072063009063081	K_061073006073016	K_062044010044051	2	167	24	24	44	15	107
W2	K_072075007075067	K_062012009012043	K_062039002039052	2	187	9	31	59	24	123
W2	K_072021007021056	K_061069006069048	K_061073001073031	2	179	16	30	61	10	117
W2	K_073001004001082	K_061055010055004	K_061039007039010	2	167	25	28	59	31	143
W2	K_072085003085052	K_062053002053111	K_062070002070080	2	168	21	24	43	25	113
W2	K_073054005054112	K_061046005046035	K_061001001001025	2	169	15	28	62	32	137
W2	K_072038001038032	K_062055004055055	K_061010010010005	2	179	17	32	63	35	147
W2	K_073081004081075	K_062040006040082	K_062025007025045	2	175	14	30	51	28	123
W2	K_072001005001050	K_061055010055004	K_061002002002027	2	167	22	23	46	29	120
W2	K_072047009047052	K_061035001035035	K_061060001060040	2	176	21	26	64	36	147
W2	K_073116003116092	K_062054005054065	K_062061011061116	2	170	21	33	64	31	149
W2	K_072068003068073	K_062057007057059	K_062054010054062	2	173	19	29	56	31	135
W2	K_072044001044037	K_061029007029020	K_061041006041020	2	179	13	23	40	29	105
W2	K_072058001058022	K_061027009027029	K_062021009021040	2	183	8	27	53	29	117
W2	K_072061009061057	K_061076003076031	K_062058011058038	2	186	9	30	53	36	128
W2	K_072104004104064	K_062003001003066	K_062034002034079	2	180	6	29	62	35	132
W2	K_072026002026032	K_061019003019029	K_061016001016032	2	176	14	26	63	37	140
W2	K_072093004093032	K_062059009059048	K_062036007036039	2	184	5	28	61	27	121
W2	K_072109004109048	K_062055009055041	K_062080002080089	2	183	9	27	59	8	103
W2	K_072078005078041	K_062069007069092	K_062060010060049	2	168	27	29	72	45	173
W2	K_072077007077056	K_062011011011107	K_062063005063098	2	182	11	25	71	29	136
W2	K_072087003087051	K_062054005054065	K_062060002060082	2	172	18	25	65	35	143
W2	K_072083002083017	K_062031002031069	K_062049008049048	2	179	14	28	67	35	144
W2	K_072011007011044	K_061048006048011	K_061045003045057	2	179	15	27	62	37	141
W2	K_072011006011035	K_061048006048011	K_061068006068062	2	170	23	29	65	37	154
W2	K_072019001019039	K_061068003068074	K_061013005013026	2	176	18	25	46	3	92
W2	K_072035004035030	K_061078010078008	K_061046002046029	2	194	1	17	26	16	60
W2	K_072063004063054	K_061073006073016	K_062069011069078	2	183	10	30	76	42	158
W2	K_072103001103041	K_062028012028078	K_062013007013053	2	172	22	23	37	21	103
W2	K_072060002060041	K_061022010022010	K_062062002062054	2	176	22	28	62	35	147
W2	K_072019001019036	K_061068003068074	K_061013005013026	2	183	11	28	61	34	134
W2	K_072085009085039	K_062053002053111	K_062067004067056	2	176	17	24	48	15	104
W2	K_072017008017089	K_061024011024004	K_061079011079007	2	179	12	26	62	30	130
W2	K_072057007057072	K_061053006053052	K_062034005034074	2	183	12	24	52	19	107
W2	K_072077007077057	K_062011011011107	K_062063005063098	2	173	21	25	67	30	143
W2	K_072091002091017	K_062036010036031	K_062037012037039	2	166	27	28	62	31	148
W2	K_072061002061064	K_061076003076031	K_062075001075055	2	176	16	29	60	40	145
W2	K_072027008027069	K_061074010074006	K_061001003001021	2	176	14	25	67	38	144
W2	K_072080003080043	K_062011010011108	K_062059008059052	2	167	26	24	57	26	133
W2	K_072097003097043	K_062006006006047	K_062060003060075	2	169	23	25	60	35	143
W2	K_072065001065027	K_061068006068060	K_062081001600045	2	168	20	24	49	29	122
W2	K_072034006034046	K_061069001069073	K_061054010054026	2	179	15	28	62	36	141
W2	K_072075002075041	K_062012009012043	K_062077003077026	2	179	14	28	57	31	130
W2	K_072011006011037	K_061048006048011	K_061068006068062	2	179	14	26	57	33	130
W2	K_072006002006056	K_061006012006001	K_061025004025019	2	182	11	30	65	41	147
W2	K_072099005099050	K_062046012046056	K_062065009065048	2	171	20	25	49	29	123
W2	K_072116001116036	K_062054005054065	K_062041005041072	2	160	36	30	67	35	168
W2	K_072036001036028	K_061066006066022	K_061069006069055	2	172	19	25	50	31	125
W2	K_072029007029066	K_062049007049050	K_061007012007003	2	172	15	28	55	37	135
W2	K_072018001018024	K_061053004053062	K_061060011060002	2	176	19	27	64	43	153
W2	K_072117006117074	K_062069008069089	K_062068005068114	2	176	21	31	74	39	165
W2	K_072086002086046	K_062011010011112	K_062012005012051	2	181	11	28	44	27	110
W2	K_072009003009023	K_061024004024021	K_061012009012011	2	168	18	23	54	29	124
W2	K_072026003026037	K_061019003019029	K_061011008011070	2	176	17	24	53	23	117
W2	K_072090003090047	K_062047009047056	K_062052007052071	2	166	25	30	71	36	162
W2	K_072116006116056	K_062054005054065	K_062046007046069	2	165	28	25	54	33	140
W2	K_072101005101052	K_062037005037064	K_062070005070068	2	179	14	28	61	34	137
W2	K_072092003092046	K_062001007001040	K_062010001010051	2	166	21	22	49	26	118
W2	K_072062009062052	K_061008004008046	K_062067006067047	2	167	22	19	31	4	76
W2	K_072098001098025	K_062060007060061	K_062023011023037	2	176	17	32	62	20	131
W2	K_072069004069061	K_062012009012042	K_062078003078056	2	171	24	29	63	35	151
W2	K_072012003012030	K_061073009073008	K_061016004016020	2	162	28	24	57	34	143
W2	K_072114009114053	K_062053008053091	K_062081001600039	2	181	13	27	61	35	136
W2	K_072081003081043	K_062040006040082	K_062012003012060	2	162	27	24	55	31	137
W2	K_072027002027049	K_061074010074006	K_061018002018052	2	180	12	26	59	31	128
W2	K_072003002003030	K_061035012035003	K_061043005043022	2	187	7	30	64	37	138
W2	K_072101005101049	K_062037005037064	K_062070005070068	2	179	15	26	55	31	127
W2	K_072093009093047	K_062059009059048	K_062081001600034	2	165	23	22	48	19	112
W2	K_072031007031052	K_061011003011096	K_062081001600011	2	186	8	27	64	34	133
W2	K_072060001060039	K_061022010022010	K_062046001046086	2	170	20	26	59	15	120
W2	K_072075004075054	K_062012009012043	K_062025001025063	2	160	30	23	57	6	116
W2	K_072006008006052	K_061006012006001	K_061022005022028	2	171	21	22	56	24	123
W2	K_072064002064044	K_061066007066021	K_062011008011116	2	161	30	26	65	37	158
W2	K_072022008022078	K_061075006075015	K_061040003040037	2	173	13	20	40	6	79
W2	K_072103004103064	K_062028012028078	K_062006004006049	2	169	24	28	57	30	139
W2	K_072064002064048	K_061066007066021	K_062011008011116	2	192	3	27	71	38	139
W2	K_072033001033034	K_061053002053066	K_061012002012029	2	170	22	28	65	37	152
W2	K_072052005052025	K_062027007027075	K_061035010035007	2	181	11	27	57	23	118
W2	K_073060006060094	K_061022010022010	K_062036009036036	2	186	8	27	61	36	132
W2	K_072017008017087	K_061024011024004	K_061079011079007	2	179	14	27	57	25	123
W2	K_072064002064042	K_061066007066021	K_062011008011116	2	189	6	30	70	38	144
W2	K_072010006010053	K_061034006034036	K_061035004035027	2	180	13	25	57	14	109
W2	K_072028005028045	K_061019006019020	K_061060010060008	2	170	22	27	65	40	154
W2	K_072013004013066	K_061072008072015	K_061054010054028	2	182	12	30	56	21	119
W2	K_072041002041037	K_061040009040011	K_061038012038004	2	180	13	26	50	22	111
W2	K_072056009056035	K_061060009060011	K_061069006069049	2	179	11	19	47	25	102
W2	K_072018006018042	K_061053004053062	K_061056006056045	2	179	15	26	60	38	139
W2	K_072025009025030	K_062059006059061	K_061041005041026	2	182	10	24	55	19	108
W2	K_072001002001034	K_061055010055004	K_061010005010021	2	179	15	30	63	36	144
W2	K_072001004001044	K_061055010055004	K_061039007039010	2	183	12	26	60	29	127
W2	K_072077001077034	K_062011011011107	K_062047003047078	2	168	26	30	70	40	166
W2	K_072033002033037	K_061053002053066	K_061039012039004	2	179	14	25	59	26	124
W2	K_072017002017054	K_061024011024004	K_061009010009010	2	176	15	28	58	32	133
W2	K_072108007108040	K_062070003070075	K_062039012039029	2	166	23	28	64	37	152
W2	K_072019002019043	K_061068003068074	K_061076005076030	2	176	9	28	63	38	138
W2	K_072095005095071	K_062003001003065	K_062050007050103	2	179	12	25	62	28	127
W2	K_072059001059025	K_061075011075007	K_062060003060077	2	168	23	26	66	34	149
W2	K_072080007080048	K_062011010011108	K_062002003002054	2	170	23	29	62	33	147
W2	K_072031006031044	K_061011003011096	K_062081001600010	2	163	27	28	46	25	126
W2	K_072039002039031	K_061066010066005	K_061052003052052	2	173	19	28	60	31	138
W2	K_072113006113046	K_062060007060057	K_061053005053055	2	170	22	23	39	19	103
W2	K_072079006079073	K_062070007070063	K_062062008062034	2	171	18	22	46	15	101
W2	K_072019004019054	K_061068003068074	K_061008007008038	2	171	23	30	73	43	169
W2	K_072018007018047	K_061053004053062	K_061074009074008	2	169	21	26	55	34	136
W2	K_072064008064068	K_061066007066021	K_062025012025033	2	170	18	30	58	30	136
W2	K_072087008087065	K_062054005054065	K_062072011072036	2	182	14	28	61	29	132
W2	K_072033002033040	K_061053002053066	K_061039012039004	2	167	26	27	65	36	154
W2	K_072051003051027	K_061074003074033	K_061049005049019	2	162	32	27	61	36	156
W2	K_072002002002033	K_061027010027022	K_061003002003025	2	171	22	16	40	34	112
W2	K_072027005027057	K_061074010074006	K_061066006066024	2	182	11	24	63	34	132
W2	K_072104001104044	K_062003001003066	K_062028007028045	2	179	14	26	46	15	101
W2	K_072044001044041	K_061029007029020	K_061041006041020	2	179	13	30	59	26	128
W2	K_072047003047038	K_061035001035035	K_061029004029031	2	170	17	28	57	36	138
W2	K_072067006067043	K_061053006053049	K_062081001600024	2	176	15	22	58	32	127
W2	K_072056006056029	K_061060009060011	K_061001005001016	2	167	23	28	64	40	155
W2	K_072089004089041	K_062064008064074	K_062076008076061	2	176	16	29	58	23	126
W2	K_072111004111036	K_062049008049047	K_061027001027061	2	179	13	24	61	35	133
W2	K_072100006100069	K_062057003057076	K_062017001017070	2	179	17	30	63	41	151
W2	K_072008003008025	K_061011010011067	K_061003002003027	2	191	5	31	68	29	133
W2	K_072069002069052	K_062012009012042	K_062081001600046	2	176	15	25	35	9	84
W2	K_072018003018032	K_061053004053062	K_061076012076001	2	176	21	30	66	29	146
W2	K_073117004117118	K_062069008069089	K_062025006025048	2	164	30	28	65	38	161
W2	K_073115007115029	K_062040005040087	K_061040003040040	2	167	22	33	63	26	144
W2	K_073105004105067	K_062056004056071	K_062068011068091	2	160	30	30	47	25	132
W2	K_073117005117121	K_062069008069089	K_062066006066053	2	173	13	29	17	NA	59
W2	K_073113004113063	K_062060007060057	K_061003002003028	2	164	28	25	62	26	141
W2	K_073008008008078	K_061011010011067	K_061021004021026	2	160	28	24	69	35	156
W2	K_073101006101076	K_062037005037064	K_062027002027089	2	173	18	27	65	36	146
W2	K_073043006043059	K_061053002053065	K_061058003058027	2	172	18	27	62	35	142
W2	K_072039001039021	K_061066010066005	K_061027001027057	2	172	20	29	60	3	112
W2	K_073026007026092	K_061019003019029	K_061060010060007	2	181	13	29	58	38	138
W2	K_072097003097047	K_062006006006047	K_062060003060075	2	181	12	29	49	NA	90
W2	K_073069007069120	K_062012009012042	K_062013009013050	2	173	15	25	62	33	135
W2	K_072033006033052	K_061053002053066	K_061030009030032	2	176	17	29	64	37	147
W2	K_073031001031057	K_061011003011096	K_061069004069058	2	173	14	27	52	40	133
W2	K_072088004088051	K_062050011050087	K_062020005020032	2	166	11	29	50	31	121
W2	K_073111003111070	K_062049008049047	K_061011003011095	2	181	13	29	60	37	139
W2	K_073010002010070	K_061034006034036	K_061070012070004	2	174	16	28	51	18	113
W2	K_073086007086092	K_062011010011112	K_062019002019064	2	170	24	24	63	35	146
W2	K_072011007011041	K_061048006048011	K_061045003045057	2	186	8	27	66	37	138
W2	K_072103009103075	K_062028012028078	K_062046001046087	2	163	22	25	46	30	123
W2	K_072067006067045	K_061053006053049	K_062081001600024	2	179	14	26	59	16	115
W2	K_072061009061060	K_061076003076031	K_062058011058038	2	171	19	21	55	16	111
W2	K_072013005013038	K_061072008072015	K_061030008030039	2	168	22	26	56	9	113
W2	K_072095007095082	K_062003001003065	K_062078002078063	2	162	27	29	58	30	144
W2	K_072112001112066	K_062059006059064	K_061011004011086	2	173	18	28	58	38	142
W2	K_072056006056028	K_061060009060011	K_061001005001016	2	181	11	25	66	32	134
W2	K_072064007064063	K_061066007066021	K_062047007047061	2	179	18	30	56	31	135
W2	K_072046007046021	K_061040012040001	K_061051004051040	2	179	15	26	62	35	138
W2	K_072090001090041	K_062047009047056	K_062080007080067	2	179	15	27	51	30	123
W2	K_072069002069053	K_062012009012042	K_062081001600046	2	171	20	28	57	33	138
W2	K_072083008083026	K_062031002031069	K_062024001024052	2	184	12	27	61	39	139
W2	K_072103008103069	K_062028012028078	K_062034006034073	2	176	17	26	58	37	138
W2	K_072022007022066	K_061075006075015	K_061019008019013	2	169	23	24	54	34	135
W2	K_072086002086050	K_062011010011112	K_062012005012051	2	181	11	26	63	43	143
W2	K_072031001031030	K_061011003011096	K_061069004069058	2	164	22	25	55	28	130
W2	K_072072003072042	K_062077006077020	K_062050010050090	2	176	16	31	61	30	138
W2	K_072089004089040	K_062064008064074	K_062076008076061	2	173	22	30	58	26	136
W2	K_072059003059029	K_061075011075007	K_062041005041071	2	176	17	25	52	30	124
W2	K_072005003005043	K_061045009045032	K_061066006066025	2	170	22	28	64	35	149
W2	K_072048006048055	K_061060007060019	K_061044005044031	2	184	9	25	51	26	111
W2	K_072038001038031	K_062055004055055	K_061010010010005	2	170	17	26	61	17	121
W2	K_072074006074037	K_062059001059075	K_062056009056054	2	165	24	28	64	38	154
W2	K_072090004090054	K_062047009047056	K_062058002058058	2	171	20	28	62	31	141
W2	K_072075002075043	K_062012009012043	K_062077003077026	2	170	21	21	50	27	119
W2	K_072043005043031	K_061053002053065	K_061034012034014	2	169	19	25	57	29	130
W2	K_072053006053038	K_061008009008029	K_061018010018028	2	183	10	25	64	35	134
W2	K_072036006036049	K_061066006066022	K_061045004045050	2	183	11	27	52	25	115
W2	K_072065007065044	K_061068006068060	K_062077003077027	2	176	15	21	59	34	129
W2	K_072012003012034	K_061073009073008	K_061016004016020	2	180	16	28	44	25	113
W2	K_072097002097037	K_062006006006047	K_062034012034052	2	176	17	27	58	33	135
W2	K_072080002080037	K_062011010011108	K_062031008031048	2	179	13	28	35	3	79
W2	K_072013006013046	K_061072008072015	K_061029011029004	2	160	35	28	62	33	158
W2	K_072016007016040	K_061047006047023	K_061015003015050	2	165	18	24	42	23	107
W2	K_072041006041054	K_061040009040011	K_061024006024016	2	171	22	29	61	33	145
W2	K_072099005099053	K_062046012046056	K_062065009065048	2	176	16	30	59	36	141
W2	K_072033008033061	K_061053002053066	K_061026012026002	2	169	22	26	48	20	116
W2	K_072063004063052	K_061073006073016	K_062069011069078	2	161	28	29	68	36	161
W2	K_072108005108036	K_062070003070075	K_062067011067039	2	171	14	22	54	28	118
W2	K_073035008035057	K_061078010078008	K_061068003068075	2	167	23	26	53	31	133
W2	K_073103009103101	K_062028012028078	K_062046001046087	2	167	25	27	61	33	146
W2	K_072040008040053	K_061078008078016	K_061009009009011	2	172	19	26	47	4	96
W2	K_073061009061123	K_061076003076031	K_062058011058038	2	181	11	30	65	35	141
W2	K_073001006001094	K_061055010055004	K_061021011021004	2	160	31	29	60	34	154
W2	K_072035004035032	K_061078010078008	K_061046002046029	2	160	28	27	42	NA	97
W2	K_073059005059069	K_061075011075007	K_062064007064072	2	168	25	28	58	31	142
W2	K_072017004017064	K_061024011024004	K_061032010032010	2	166	23	28	50	26	127
W2	K_073078001078051	K_062069007069092	K_062028011028076	2	164	30	24	47	23	124
W2	K_073103001103108	K_062028012028078	K_062013007013053	2	174	14	25	52	33	124
W2	K_073057002057086	K_061053006053052	K_062066010066038	2	174	16	27	55	26	124
W2	K_073041005041087	K_061040009040011	K_061033011033007	2	167	19	26	60	31	136
W2	K_073047006047084	K_061035001035035	K_061017002017046	2	164	26	31	61	30	148
W2	K_073074008074073	K_062059001059075	K_062043008043046	2	174	17	31	64	34	146
W2	K_073026003026074	K_061019003019029	K_061011008011070	2	167	23	26	46	19	114
W2	K_073064002064081	K_061066007066021	K_062011008011116	2	164	22	27	63	36	148
W2	K_073045006045078	K_061079003079022	K_061073003073024	2	168	19	24	54	31	128
W2	K_073042006042078	K_061057007057026	K_061003002003026	2	168	23	28	54	34	139
W2	K_073107008107040	K_062074001074062	K_062037004037070	2	169	21	27	60	13	121
W2	K_073115007115024	K_062040005040087	K_061040003040040	2	167	28	28	66	29	151
W2	K_073013005013087	K_061072008072015	K_061030008030039	2	173	19	29	69	38	155
W2	K_073015006015091	K_061034012034013	K_061028010028009	2	170	20	25	52	27	124
W2	K_073044005044090	K_061029007029020	K_061036007036008	2	170	20	28	69	40	157
W2	K_073118009118111	K_062038007038050	K_062081001600052	2	172	20	25	61	33	139
W2	K_073047005047078	K_061035001035035	K_061024012024002	2	170	14	29	57	32	132
W2	K_073063003063109	K_061073006073016	K_062067006067050	2	181	13	27	56	23	119
W2	K_073078002078054	K_062069007069092	K_062045008045072	2	171	22	28	57	28	135
W2	K_073007007007061	K_061066012066001	K_061003009003010	2	167	23	27	61	31	142
W2	K_073034007034070	K_061069001069073	K_061015005015041	2	181	11	27	59	32	129
W2	K_073036005036063	K_061066006066022	K_061019003019030	2	167	21	22	47	28	118
W2	K_073026004026081	K_061019003019029	K_061046010046047	2	173	16	27	60	32	135
W2	K_073078007078064	K_062069007069092	K_062064012064082	2	167	21	23	23	9	76
W2	K_073089009089087	K_062064008064074	K_062059007059060	2	170	23	28	65	32	148
W2	K_073078003078058	K_062069007069092	K_062047007047059	2	172	23	22	45	19	109
W2	K_073011007011072	K_061048006048011	K_061045003045057	2	172	21	29	64	36	150
W2	K_073088008088110	K_062050011050087	K_062030003030092	2	175	13	25	61	30	129
W2	K_073015001015103	K_061034012034013	K_061050009050050	2	167	25	26	57	25	133
W2	K_073108007108078	K_062070003070075	K_062039012039029	2	164	23	25	48	20	116
W2	K_073113001113095	K_062060007060057	K_061080007080036	2	167	29	32	69	36	166
W2	K_073082004082032	K_062040005040088	K_062064010064077	2	181	11	24	48	35	118
W2	K_073013006013095	K_061072008072015	K_061029011029004	2	168	21	28	50	9	108
W2	K_073087008087117	K_062054005054065	K_062072011072036	2	168	20	30	65	36	151
W2	K_073028007028078	K_061019006019020	K_061011003011094	2	173	17	29	67	39	152
W2	K_073014008014077	K_061029001029034	K_061066010066006	2	171	18	27	61	34	140
W2	K_073038002038100	K_062055004055055	K_061075008075011	2	181	13	30	72	35	150
W2	K_072018001018028	K_061053004053062	K_061060011060002	2	171	17	23	55	26	121
W2	K_073001002001067	K_061055010055004	K_061010005010021	2	170	22	24	46	31	123
W2	K_072106002106038	K_062069005069101	K_062015010015068	2	189	6	25	48	31	110
W2	K_072074006074036	K_062059001059075	K_062056009056054	2	191	3	28	60	28	119
W2	K_072095003095055	K_062003001003065	K_062045009045070	2	180	13	26	43	28	110
W2	K_072076001076043	K_062026001026078	K_062046007046071	2	167	22	27	63	31	143
W2	K_072069003069056	K_062012009012042	K_062081001600025	2	171	22	29	62	32	145
W2	K_072090005090061	K_062047009047056	K_062080009080061	2	184	9	29	67	16	121
W2	K_072059003059030	K_061075011075007	K_062041005041071	2	166	27	30	70	40	167
W2	K_072102002102047	K_062065005065055	K_062058010058039	2	179	14	29	57	26	126
W2	K_072067005067040	K_061053006053049	K_062055003055056	2	182	10	30	62	28	130
W2	K_072064005064054	K_061066007066021	K_062074004074057	2	176	15	26	60	33	134
W2	K_072101006101060	K_062037005037064	K_062027002027089	2	179	15	27	40	32	114
W2	K_072035004035034	K_061078010078008	K_061046002046029	2	172	22	28	63	34	147
W2	K_072010002010046	K_061034006034036	K_061070012070004	2	182	11	27	64	33	135
W2	K_072090004090057	K_062047009047056	K_062058002058058	2	176	17	27	73	44	161
W2	K_072116009116071	K_062054005054065	K_062031010031043	2	173	22	27	54	18	121
W2	K_072049001049037	K_061026010026007	K_062081001600021	2	176	18	29	67	29	143
W2	K_072104003104057	K_062003001003066	K_062019003019060	2	179	15	27	59	29	130
W2	K_072024002024031	K_061048001048023	K_061012002012030	2	170	18	25	57	35	135
W2	K_072014007014040	K_061029001029034	K_061070007070022	2	173	11	24	59	26	120
W2	K_072111005111044	K_062049008049047	K_061028011028007	2	179	12	23	56	35	126
W2	K_072099004099045	K_062046012046056	K_062070007070059	2	179	15	26	54	30	125
W2	K_072118009118074	K_062038007038050	K_062081001600052	2	182	11	22	62	37	132
W2	K_072106001106035	K_062069005069101	K_062075006075042	2	170	22	24	56	30	132
W2	K_072080006080045	K_062011010011108	K_062044011044047	2	179	15	25	54	23	117
W2	K_072097004097051	K_062006006006047	K_062007003007061	2	191	3	27	67	28	125
W2	K_072104003104055	K_062003001003066	K_062019003019060	2	179	15	26	46	13	100
W2	K_072100001100047	K_062057003057076	K_062066012066030	2	171	18	22	26	1	67
W2	K_072016003016029	K_061047006047023	K_061027008027031	2	190	6	25	55	41	127
W2	K_072116004116052	K_062054005054065	K_062081001600040	2	173	21	27	61	28	137
W2	K_072106002106037	K_062069005069101	K_062015010015068	2	176	16	26	58	29	129
W2	K_072102004102055	K_062065005065055	K_062044006044060	2	169	20	28	63	37	148
W2	K_072045001045030	K_061079003079022	K_061008010008028	2	183	8	27	55	27	117
W2	K_072036001036030	K_061066006066022	K_061069006069055	2	179	14	23	57	38	132
W2	K_072063007063074	K_061073006073016	K_062061009061121	2	182	10	26	51	16	103
W2	K_072052004052017	K_062027007027075	K_061053006053051	2	181	12	27	44	18	101
W2	K_072041002041035	K_061040009040011	K_061038012038004	2	168	26	25	60	29	140
W2	K_072022007022069	K_061075006075015	K_061019008019013	2	166	23	21	42	14	100
W2	K_072116003116049	K_062054005054065	K_062061011061116	2	166	26	27	62	36	151
W2	K_072040008040054	K_061078008078016	K_061009009009011	2	166	27	25	58	31	141
W2	K_072029009029074	K_062049007049050	K_061050004050070	2	176	17	29	64	36	146
W2	K_073069001069094	K_062012009012042	K_062019007019051	2	167	29	28	62	34	153
W2	K_072023004023025	K_061046002046027	K_061018004018046	2	164	25	28	64	30	147
W2	K_073101008101089	K_062037005037064	K_062060002060079	2	172	21	25	51	24	121
W2	K_072057007057073	K_061053006053052	K_062034005034074	2	172	21	28	53	25	127
W2	K_073080009080090	K_062011010011108	K_062045006045079	2	181	13	29	61	30	133
W2	K_073001002001068	K_061055010055004	K_061010005010021	2	173	16	30	54	25	125
W2	K_072076008076083	K_062026001026078	K_062035007035050	2	171	22	29	41	24	116
W2	K_072080007080049	K_062011010011108	K_062002003002054	2	185	8	24	65	31	128
W2	K_072065009065049	K_061068006068060	K_062060010060050	2	179	16	24	55	27	122
W2	K_072028007028057	K_061019006019020	K_061011003011094	2	173	20	27	60	32	139
W2	K_072009007009036	K_061024004024021	K_061009010009009	2	173	18	23	57	21	119
W2	K_072088004088049	K_062050011050087	K_062020005020032	2	170	20	24	53	19	116
W2	K_072106006106055	K_062069005069101	K_062012005012054	2	170	20	25	55	30	130
W2	K_072064007064060	K_061066007066021	K_062047007047061	2	168	24	26	52	28	130
W2	K_072026007026057	K_061019003019029	K_061060010060007	2	183	10	23	52	33	118
W2	K_072041002041032	K_061040009040011	K_061038012038004	2	170	19	28	55	37	139
W2	K_072101007101062	K_062037005037064	K_062026010026048	2	179	16	27	59	26	128
W2	K_072016006016037	K_061047006047023	K_061019006019021	2	168	23	26	60	32	141
W2	K_072095002095047	K_062003001003065	K_062050005050108	2	171	23	22	63	30	138
W2	K_072009005009031	K_061024004024021	K_061010011010002	2	176	17	29	71	45	162
W2	K_072020007020057	K_061050011050040	K_061046005046037	2	181	12	24	57	32	125
W2	K_072042009042055	K_061057007057026	K_061040004040033	2	176	18	26	58	32	134
W2	K_072041001041030	K_061040009040011	K_061067006067012	2	173	19	22	63	28	132
W2	K_072005001005037	K_061045009045032	K_061024002024027	2	167	26	28	57	34	145
W2	K_073077006077086	K_062011011011107	K_062002009002037	2	167	27	27	46	29	129
W2	K_072061008061053	K_061076003076031	K_062055002055064	2	180	15	28	67	36	146
W2	K_073085007085105	K_062053002053111	K_062038003038060	2	171	16	29	57	33	135
W2	K_072045006045043	K_061079003079022	K_061073003073024	2	179	11	22	52	28	113
W2	K_073051003051048	K_061074003074033	K_061049005049019	2	167	22	27	61	32	142
W2	K_072071007071062	K_062044007044058	K_062012006012047	2	184	10	27	69	29	135
W2	K_073093001093072	K_062059009059048	K_062047009047054	2	181	14	28	58	30	130
W2	K_073001002001069	K_061055010055004	K_061010005010021	2	181	13	31	75	36	155
W2	K_073050003050049	K_061075011075005	K_061008009008030	2	167	28	26	53	27	134
W2	K_073045005045071	K_061079003079022	K_061035001035036	2	171	18	26	56	28	128
W2	K_073001006001093	K_061055010055004	K_061021011021004	2	164	31	26	50	20	127
W2	K_073011007011067	K_061048006048011	K_061045003045057	2	175	20	30	68	35	153
W2	K_073050009050079	K_061075011075005	K_061061005061095	2	168	19	26	67	38	150
W2	K_073048007048088	K_061060007060019	K_061058004058023	2	175	16	30	73	41	160
W2	K_073065004065077	K_061068006068060	K_062068001068128	2	160	33	32	64	37	166
W2	K_073035006035051	K_061078010078008	K_061056012056027	2	169	18	25	49	29	121
W2	K_073036009036082	K_061066006066022	K_062081001600016	2	164	21	27	61	29	138
W2	K_073050005050064	K_061075011075005	K_061037003037036	2	169	22	28	53	27	130
W2	K_073064002064086	K_061066007066021	K_062011008011116	2	181	11	30	69	38	148
W2	K_072034006034047	K_061069001069073	K_061054010054026	2	166	25	26	39	NA	90
W2	K_072035003035022	K_061078010078008	K_061006006006015	2	171	20	27	64	19	130
W2	K_072025003025047	K_062059006059061	K_061011004011087	2	173	14	30	60	36	140
W2	K_072053009053051	K_061008009008029	K_061006006006016	2	176	21	30	62	27	140
W2	K_072075008075072	K_062012009012043	K_062019006019054	2	179	13	30	69	35	147
W2	K_072074002074022	K_062059001059075	K_062058005058050	2	176	16	27	52	23	118
W2	K_073031003031067	K_061011003011096	K_061070001070038	2	172	22	29	63	39	153
W2	K_073031008031093	K_061011003011096	K_061034006034038	2	160	27	20	57	29	133
W2	K_073103003103115	K_062028012028078	K_062043003043056	2	164	29	26	49	7	111
W2	K_073036006036074	K_061066006066022	K_061045004045050	2	171	19	30	63	36	148
W2	K_073014006014062	K_061029001029034	K_061022001022041	2	167	23	26	69	39	157
W2	K_073001003001075	K_061055010055004	K_061002008002014	2	169	21	29	40	23	113
W2	K_073009006009055	K_061024004024021	K_061061003061082	2	164	25	24	61	35	145
W2	K_073064006064105	K_061066007066021	K_062044006044062	2	164	29	26	64	27	146
W2	K_073099005099063	K_062046012046056	K_062065009065048	2	181	15	30	67	40	152
W2	K_073055003055071	K_061028001028043	K_061050006050058	2	181	13	30	67	33	143
W2	K_073107005107035	K_062074001074062	K_062059003059072	2	160	29	29	41	8	107
W2	K_073080001080067	K_062011010011108	K_062017008017061	2	169	21	24	58	30	133
W2	K_073006006006073	K_061006012006001	K_062081001600005	2	167	22	30	75	41	168
W2	K_073019001019068	K_061068003068074	K_061013005013026	2	184	8	24	61	33	126
W2	K_073035004035048	K_061078010078008	K_061046002046029	2	171	17	28	64	38	147
W2	K_073050003050048	K_061075011075005	K_061008009008030	2	160	34	31	69	36	170
W2	K_073073009073059	K_062057003057073	K_062056009056052	2	167	23	24	39	2	88
W2	K_073103001103110	K_062028012028078	K_062013007013053	2	168	16	24	41	26	107
W2	K_073063007063085	K_061073006073016	K_062061009061121	2	160	33	29	67	36	165
W2	K_073112003112088	K_062059006059064	K_061007002007028	2	167	24	27	69	35	155
W2	K_073010001010067	K_061034006034036	K_061028001028041	2	164	27	29	64	31	151
W2	K_073074003074054	K_062059001059075	K_062005005005028	2	170	22	30	43	20	115
W2	K_073018001018058	K_061053004053062	K_061060011060002	2	164	31	27	52	29	139
W2	K_072056004056042	K_061060009060011	K_061063003063071	2	167	22	28	52	36	138
